# Supplementary material for: Lipidomics and metabolomics investigation into the effect of DAG dietary intervention on hyperuricemia in athletes
Source: J Lipid Res. 2024 Jul 25;65(9):100605. doi: 10.1016/j.jlr.2024.100605 (PMC11416290; doi:10.1016/j.jlr.2024.100605)
Supplement: Supplementary Tables — Supplementary Table 1. Serum lipids associated with responders. A linear model controlling for age, gender, baseline uric acid levels, and the number of dining days were constructed to interrogate the changes in serum lipids between responders and nonresponders. P values were determined by Limma analysis. AveExpr, average log2-expression; adj P.Val, adjusted p-value; CI.L, left limit of confidence interval of log FC; CI.R, right limit of confidence interval of log FC; Log FC, log2-fold-change; t, t-statistic; B, log-odds that the gene is differentially expressed. Supplementary Table 2. Serum metabolites associated with responders. A linear model controlling for age, gender, baseline uric acid levels, and the number of dining days were constructed to interrogate the changes in serum metabolites between responders and nonresponders. P values were determined by Limma analysis. adj P.Val, adjusted p-value; CI.L, left limit of confidence interval of log FC; CI.R, right limit of confidence interval of log FC; AveExpr, average log2-expression; Log FC, log2-fold-change; t, t-statistic; B, log-odds that the gene is differentially expressed. [file mmc1.xlsx]

## Sheet: Supplementary_Table_1
	logFC	CI.L	CI.R	AveExpr	t	P.Value	adj.P.Val	B
PG34:2(18:2_16:0)	0.00715789	-0.451569	0.465885	-27.974	0.0318441	0.974804	0.995782	-4.75711
PG34:1(18:1_16:0)	-0.0817637	-0.537299	0.373772	-26.4298	-0.3663	0.716668	0.967757	-4.73814
PG36:4(18:2_18:2)	0.16362	-0.304451	0.631691	-28.468	0.713383	0.481027	0.967757	-4.68551
PG36:4(16:0_20:4)	0.0593127	-0.604218	0.722844	-28.9346	0.182425	0.856455	0.985886	-4.7525
PG36:3(18:2_18:1)	0.12498	-0.25295	0.50291	-28.3706	0.674883	0.50483	0.967757	-4.69295
PG36:2(18:1_18:1)	0.103598	-0.311311	0.518507	-27.4187	0.509562	0.614022	0.967757	-4.72039
PG36:2(18:2_18:0)	-0.00199222	-0.526093	0.522108	-27.0424	-0.00775749	0.993861	0.997385	-4.75725
PG36:1(18:0_18:1)	-0.0981925	-0.529161	0.332776	-26.8138	-0.464977	0.645247	0.967757	-4.72653
PG38:6(18:2_20:4)	0.491812	0.0568723	0.926751	-29.3176	2.30764	0.0279699	0.929477	-4.09509
PG38:5(18:1_20:4)	-0.421942	-1.06383	0.219946	-29.7908	-1.3415	0.189652	0.943107	-4.51233
PG38:3(18:0_20:3)	-0.548355	-1.2664	0.169688	-30.0304	-1.55851	0.12942	0.929477	-4.43216
BMP34:2(18:2_16:0)	0.116613	-0.173245	0.406472	-29.2802	0.821033	0.417993	0.967757	-4.66265
BMP34:2(18:1_16:1)	0.0104338	-0.386817	0.407685	-31.4104	0.0536015	0.957602	0.995554	-4.75685
BMP34:1(18:1_16:0)	-0.0935119	-0.401216	0.214192	-28.3923	-0.620201	0.539728	0.967757	-4.70284
BMP36:4(18:2_18:2)	0.138794	-0.173874	0.451461	-27.6319	0.90591	0.372078	0.967757	-4.64255
BMP36:3(18:2_18:1)	0.0705842	-0.16992	0.311088	-27.1099	0.59894	0.553632	0.967757	-4.70647
BMP36:2(18:2_18:0)	-0.073374	-0.401254	0.254506	-29.8129	-0.456694	0.651124	0.967757	-4.7276
BMP36:2(18:1_18:1)	0.0552653	-0.188384	0.298915	-26.4941	0.462898	0.64672	0.967757	-4.7268
BMP36:1(18:0_18:1)	-0.0596511	-0.339708	0.220406	-29.3982	-0.43468	0.666852	0.967757	-4.73038
BMP38:6(18:2_20:4)	0.000420503	-0.31426	0.315101	-30.259	0.00272707	0.997842	0.998529	-4.75726
BMP38:5(18:1_20:4)	-0.0339484	-0.305175	0.237278	-30.4321	-0.255438	0.800098	0.981254	-4.74794
SL d18:1/16:1h	0.151899	-0.102143	0.405941	-26.4044	1.22025	0.231714	0.967757	-4.5529
SL d18:1/16:0h	0.0629293	-0.196722	0.322581	-23.7228	0.494607	0.624418	0.967757	-4.72251
SL d18:1/18:1h	0.143898	-0.189466	0.477263	-29.3038	0.880917	0.385245	0.967757	-4.64866
SL d18:1/18:0h	0.158715	-0.116949	0.434379	-28.5036	1.175	0.249079	0.967757	-4.56722
SL d18:1/20:1h	0.0497487	-0.290805	0.390302	-29.433	0.298123	0.767629	0.973067	-4.74458
SL d18:1/20:0h	0.0748232	-0.249607	0.399254	-28.3493	0.470666	0.641225	0.967757	-4.72577
SL d18:1/22:1h	0.107917	-0.154261	0.370095	-26.3741	0.840023	0.407426	0.967757	-4.65831
SL d18:1/22:0h	0.051325	-0.226719	0.329369	-25.5366	0.376716	0.708991	0.967757	-4.73704
SL d18:1/24:1h	0.184644	-0.086561	0.45585	-25.298	1.38943	0.174754	0.943107	-4.49543
SL d18:1/24:0h	0.0379017	-0.223185	0.298988	-25.2446	0.29626	0.769038	0.973067	-4.74474
SL d18:1/16:1	0.15019	-0.11396	0.414341	-27.2083	1.16035	0.254901	0.967757	-4.57175
SL d18:1/16:0	0.0829618	-0.195385	0.361309	-24.1466	0.608261	0.547514	0.967757	-4.70489
SL d18:1/18:1	0.225057	-0.041838	0.491952	-28.9847	1.72088	0.0953945	0.929477	-4.36639
SL d18:1/18:0	0.110432	-0.156785	0.37765	-28.7236	0.84339	0.40557	0.967757	-4.65753
SL d18:1/20:1	-0.0556181	-0.357708	0.246472	-29.2999	-0.375732	0.709714	0.967757	-4.73715
SL d18:1/20:0	0.0559893	-0.209858	0.321836	-29.3404	0.429805	0.670356	0.967757	-4.73098
SL d18:1/22:1	0.196097	-0.067628	0.459821	-27.465	1.51746	0.139438	0.929477	-4.44803
SL d18:1/22:0	0.127376	-0.15961	0.414363	-26.512	0.905786	0.372143	0.967757	-4.64258
SL d18:1/24:1	0.278646	0.0217118	0.535581	-25.996	2.21324	0.034492	0.929477	-4.14173
SL d18:1/24:0	0.124456	-0.120616	0.369528	-26.1109	1.03638	0.308163	0.967757	-4.60817
FFA22:6	-0.474261	-1.0234	0.074873	-14.1279	-1.76253	0.0879895	0.929477	-4.34878
FFA22:5	-0.475025	-0.993478	0.0434278	-15.6392	-1.86985	0.0711226	0.929477	-4.30212
FFA22:4	-0.266773	-0.742702	0.209157	-17.4544	-1.14392	0.261546	0.967757	-4.57678
FFA20:5	-0.355444	-0.833869	0.12298	-17.8641	-1.5162	0.139756	0.929477	-4.44852
FFA20:4	-0.399232	-0.768393	-0.0300718	-13.7665	-2.20703	0.0349656	0.929477	-4.14476
FFA20:3	-0.174874	-0.595354	0.245606	-15.6418	-0.848747	0.402628	0.967757	-4.65629
FFA18:2	-0.240546	-0.679861	0.198768	-16.1163	-1.11743	0.272526	0.967757	-4.58476
FFA18:1	-0.188294	-0.691869	0.315281	-16.4197	-0.763081	0.451272	0.967757	-4.67533
FFA18:0	-0.294115	-0.711986	0.123756	-15.2436	-1.43639	0.16106	0.943107	-4.47842
FFA16:0	-0.251881	-0.724378	0.220616	-14.1774	-1.08791	0.285148	0.967757	-4.59347
FFA14:0	-0.102726	-0.548786	0.343335	-18.3045	-0.469985	0.641706	0.967757	-4.72586
PE O-40:7(O-18:2_22:5)	0.211074	-0.0987869	0.520936	-22.1693	1.39017	0.174532	0.943107	-4.49517
PE O-40:7(O-18:1_22:6)	0.0564798	-0.241643	0.354602	-20.4797	0.386631	0.701711	0.967757	-4.73597
PE O-40:6(O-18:1_22:5)	0.114809	-0.174251	0.403869	-20.8277	0.810562	0.423891	0.967757	-4.66501
PE O-40:5(O-18:1_22:4)	0.240049	-0.0740281	0.554126	-21.8789	1.55978	0.129121	0.929477	-4.43167
PE O-40:5(O-20:1_20:4)	-0.0142614	-0.285495	0.256973	-21.4099	-0.107304	0.91525	0.995554	-4.75561
PE O-40:4(O-20:1_20:3)	-0.0954063	-0.382227	0.191414	-24.4034	-0.678836	0.502356	0.967757	-4.6922
PE O-38:7(O-16:1_22:6)	0.0297264	-0.224431	0.283883	-20.6779	0.238692	0.812939	0.981254	-4.74912
PE O-38:6(O-16:1_22:5)	0.209526	-0.0526829	0.471736	-20.2123	1.63076	0.113217	0.929477	-4.40348
PE O-38:6(O-18:2_20:4)	0.131536	-0.139841	0.402913	-17.794	0.989169	0.330356	0.967757	-4.62109
PE O-38:5(O-18:1_20:4)	0.161399	-0.163121	0.485918	-16.7551	1.01498	0.318093	0.967757	-4.61409
PE O-38:4(O-18:1_20:3)	0.233997	-0.102839	0.570833	-20.2103	1.41772	0.166399	0.943107	-4.48524
PE O-38:3(O-18:1_20:2)	0.0542805	-0.295279	0.40384	-24.5782	0.316899	0.753477	0.967757	-4.74294
PE O-38:2(O-18:1_20:1)	0.189265	-0.253271	0.631801	-25.8345	0.872813	0.389579	0.967757	-4.6506
PE O-36:6(O-16:1_20:5)	0.105076	-0.47423	0.684382	-22.6919	0.370163	0.713817	0.967757	-4.73774
PE O-36:5(O-16:1_20:4)	0.0723273	-0.228326	0.372981	-17.447	0.490947	0.626975	0.967757	-4.72302
PE O-36:4(O-16:1_20:3)	0.237424	-0.0659407	0.540789	-20.4728	1.5972	0.120523	0.929477	-4.41692
PE O-36:3(O-18:1_18:2)	0.189419	-0.065761	0.4446	-17.382	1.51487	0.140091	0.929477	-4.44902
PE O-36:3(O-18:2_18:1)	0.257962	-0.0360096	0.551933	-20.2289	1.79081	0.0832455	0.929477	-4.33666
PE O-36:2(O-18:1_18:1)	0.383401	0.0952199	0.671582	-19.4914	2.7151	0.0107999	0.929477	-3.88434
PE34:3(18:2_16:1)	0.380582	-0.122342	0.883506	-26.2762	1.54434	0.132809	0.929477	-4.43768
PE34:2(18:2_16:0)	0.117627	-0.31037	0.545625	-20.9631	0.560874	0.578977	0.967757	-4.71267
PE34:1(18:1_16:0)	0.135394	-0.316698	0.587486	-22.0973	0.611182	0.545604	0.967757	-4.70439
PE36:4(20:4_16:0)	-0.152646	-0.582816	0.277523	-20.0728	-0.724179	0.47447	0.967757	-4.68335
PE36:4(18:2_18:2)	0.202501	-0.28138	0.686383	-21.5339	0.854058	0.399725	0.967757	-4.65505
PE36:4(18:1_18:3)	0.624891	-0.203792	1.45357	-26.8441	1.53891	0.134127	0.929477	-4.43978
PE36:3(16:0_20:3)	-0.192421	-0.716015	0.331172	-24.0474	-0.749992	0.459001	0.967757	-4.67807
PE36:3(18:1_18:2)	0.171718	-0.30402	0.647456	-21.3472	0.736623	0.466975	0.967757	-4.68083
PE36:2(18:1_18:1)	0.177028	-0.337948	0.692005	-20.9338	0.701542	0.488279	0.967757	-4.68784
PE36:2(18:0_18:2)	0.0367517	-0.450605	0.524108	-20.009	0.153896	0.878704	0.985886	-4.75387
PE36:1(18:0_18:1)	0.0232002	-0.420576	0.466976	-22.0453	0.106691	0.915732	0.995554	-4.75563
PE38:7(16:1_22:6)	0.192453	-0.200956	0.585863	-24.1472	0.998341	0.325962	0.967757	-4.61862
PE38:6(16:0_22:6)	-0.371485	-0.91983	0.176859	-21.9846	-1.38257	0.176829	0.943107	-4.49788
PE38:5(16:0_22:5)	-0.163562	-0.66688	0.339756	-22.7114	-0.663191	0.512185	0.967757	-4.69513
PE38:5(18:1_20:4)	0.0847542	-0.314288	0.483797	-21.2128	0.433451	0.667734	0.967757	-4.73053
PE38:4(18:0_20:4)	-0.22788	-0.666106	0.210346	-19.0842	-1.06122	0.296913	0.967757	-4.60116
PE38:3(18:0_20:3)	-0.254252	-0.708483	0.19998	-21.9768	-1.14231	0.262205	0.967757	-4.57727
PE40:6(18:1_22:5)	0.0737558	-0.453046	0.600558	-25.474	0.285724	0.777019	0.973067	-4.74561
PE40:6(18:0_22:6)	-0.350421	-0.942107	0.241265	-22.9774	-1.20864	0.236079	0.967757	-4.55661
PE40:5(18:0_22:5)	-0.229858	-0.772096	0.31238	-23.3311	-0.865105	0.393729	0.967757	-4.65244
PE O-40:7	0.210372	-0.0891647	0.509908	-18.1287	1.4333	0.161936	0.943107	-4.47956
PE O-40:6	0.101453	-0.167149	0.370055	-18.6363	0.770823	0.446737	0.967757	-4.67369
PE O-40:5	0.0947454	-0.288111	0.477602	-19.7255	0.505034	0.617162	0.967757	-4.72104
PE O-38:7	0.0439755	-0.270206	0.358157	-17.9321	0.285646	0.777078	0.973067	-4.74562
PE O-38:6	0.0863901	-0.212117	0.384897	-16.6516	0.59062	0.559123	0.967757	-4.70786
PE O-38:5	0.20901	-0.110328	0.528349	-15.9602	1.33572	0.191514	0.943107	-4.51433
PE O-38:4	0.108042	-0.227598	0.443681	-18.3595	0.656926	0.516151	0.967757	-4.69628
PE O-36:5	0.108091	-0.210923	0.427105	-17.4087	0.691477	0.494491	0.967757	-4.68979
PE O-36:4	0.0757383	-0.256843	0.40832	-18.5822	0.464746	0.645411	0.967757	-4.72656
PE O-36:3	0.227816	-0.049868	0.5055	-18.2856	1.67429	0.104289	0.929477	-4.38573
PE O-34:3	0.261548	-0.120395	0.643491	-18.2744	1.3975	0.172338	0.943107	-4.49254
PE O-34:2	0.329678	-0.00288884	0.662246	-19.3929	2.02306	0.0518994	0.929477	-4.2325
PE34:2	-0.0281407	-0.535988	0.479706	-19.2525	-0.113084	0.910704	0.995554	-4.75543
PE34:1	0.121022	-0.371009	0.613054	-20.2758	0.501963	0.619295	0.967757	-4.72148
PE36:4	-0.101805	-0.5627	0.35909	-18.7922	-0.450781	0.655333	0.967757	-4.72836
PE36:3	0.25593	-0.291027	0.802887	-19.4871	0.954919	0.347119	0.967757	-4.63012
PE36:2	0.188645	-0.301164	0.678454	-17.7981	0.785989	0.437932	0.967757	-4.67042
PE36:1	0.27217	-0.140143	0.684484	-19.6128	1.34714	0.187851	0.943107	-4.51036
PE38:6	-0.37224	-0.89996	0.155481	-18.8545	-1.43952	0.16018	0.943107	-4.47728
PE38:4	-0.256498	-0.737629	0.224633	-17.8856	-1.08798	0.285121	0.967757	-4.59345
PE40:6	-0.200383	-0.798739	0.397974	-19.9202	-0.683437	0.499485	0.967757	-4.69133
PI34:2(18:1_16:1)	0.136237	-0.377979	0.650454	-27.0015	0.540691	0.592644	0.967757	-4.71579
PI34:2(18:2_16:0)	0.0105489	-0.356015	0.377113	-21.7924	0.0587294	0.95355	0.995554	-4.75676
PI34:1(18:1_16:0)	0.100657	-0.27725	0.478564	-22.0917	0.543571	0.590684	0.967757	-4.71535
PI34:1(18:0_16:1)	0.17866	-0.273683	0.631002	-25.2899	0.806041	0.426454	0.967757	-4.66602
PI36:4(18:2_18:2)	0.09689	-0.408607	0.602387	-26.5145	0.391164	0.698393	0.967757	-4.73547
PI36:4(16:0_20:4)	-0.0734083	-0.479811	0.332995	-23.2436	-0.368627	0.71495	0.967757	-4.7379
PI36:3(18:2_18:1)	0.0203454	-0.383974	0.424665	-22.9357	0.102693	0.918879	0.995554	-4.75575
PI36:3(16:0_20:3)	-0.062837	-0.506962	0.381288	-24.7093	-0.288741	0.774731	0.973067	-4.74536
PI36:2(18:1_18:1)	-0.0224047	-0.432026	0.387216	-22.1567	-0.111623	0.911853	0.995554	-4.75548
PI36:2(18:2_18:0)	-0.0890314	-0.404944	0.226881	-20.0447	-0.575141	0.569411	0.967757	-4.71039
PI36:1(18:1_18:0)	0.118029	-0.239463	0.475521	-21.749	0.673785	0.505518	0.967757	-4.69315
PI38:5(16:0_22:5)	0.0289139	-0.367327	0.425155	-27.1445	0.148917	0.882598	0.987254	-4.75409
PI38:4(18:0_20:4)	-0.219926	-0.510169	0.0703162	-20.1168	-1.54637	0.132319	0.929477	-4.43689
PI38:3(18:0_20:3)	-0.137599	-0.487019	0.211821	-22.0169	-0.803648	0.427814	0.967757	-4.66655
PI40:6(18:0_22:6)	-0.194803	-0.605761	0.216154	-27.7015	-0.967382	0.340955	0.967757	-4.62687
PI40:5(18:0_22:5)	-0.16897	-0.494873	0.156934	-26.2622	-1.05808	0.29832	0.967757	-4.60205
PI 34:2	0.0113942	-0.354027	0.376815	-21.2728	0.0636337	0.949677	0.995554	-4.75668
PI 34:1	0.0936908	-0.300013	0.487395	-21.4343	0.485653	0.630681	0.967757	-4.72375
PI 36:4	-0.0439929	-0.42082	0.332835	-21.3688	-0.238253	0.813277	0.981254	-4.74915
PI 36:3	-0.0107881	-0.397373	0.375796	-21.7885	-0.0569509	0.954955	0.995554	-4.75679
PI 36:2	0.0167793	-0.306631	0.34019	-19.4986	0.105881	0.916369	0.995554	-4.75565
PI 36:1	0.0534801	-0.281698	0.388658	-20.9045	0.325622	0.746932	0.967757	-4.74214
PI 38:6	-0.129569	-0.564315	0.305177	-24.2645	-0.608223	0.547538	0.967757	-4.7049
PI 38:5	-0.0937068	-0.501936	0.314523	-22.538	-0.468452	0.642789	0.967757	-4.72607
PI 38:4	-0.22841	-0.541835	0.0850152	-18.3163	-1.48723	0.147209	0.930843	-4.45951
PI 38:3	-0.213598	-0.568253	0.141057	-20.413	-1.22911	0.228422	0.967757	-4.55004
PI 40:6	-0.384781	-0.823802	0.0542386	-23.3171	-1.78866	0.0835977	0.929477	-4.33759
PI 40:5	-0.371105	-0.742193	-1.62487e-05	-23.5682	-2.04088	0.0499906	0.929477	-4.22419
PI 40:4	-0.252358	-0.607285	0.10257	-24.4969	-1.45103	0.156971	0.943107	-4.47303
PS 36:1(18:0_18:1)	-1.07219	-5.10472	2.96034	-25.2843	-0.542615	0.591334	0.967757	-4.7155
PS 38:4(18:0_20:4)	-0.0497781	-0.298907	0.19935	-22.5888	-0.407768	0.68629	0.967757	-4.73359
PS 36:1	4.53601	0.856281	8.21573	-26.9537	2.51569	0.0173628	0.929477	-3.98919
PS 38:4	0.038022	-0.254326	0.33037	-22.3528	0.26542	0.79247	0.981254	-4.7472
NeuAcHex2Cer 34:1;O2	0.128514	-0.122065	0.379092	-19.8059	1.04665	0.303475	0.967757	-4.60529
NeuAcHex2Cer 34:0;O2	-0.105308	-0.387014	0.176398	-22.0066	-0.762892	0.451383	0.967757	-4.67537
NeuAcHex2Cer 36:1;O2	0.0807369	-0.265305	0.426779	-21.0544	0.476147	0.637359	0.967757	-4.72504
NeuAcHex2Cer 38:1;O2	0.170208	-0.295437	0.635852	-22.6874	0.745974	0.461389	0.967757	-4.67891
NeuAcHex2Cer 42:2;O2	0.140386	-0.264978	0.54575	-21.7491	0.706768	0.48507	0.967757	-4.68681
NeuAcHex2Cer 42:1;O2	-0.147914	-0.63614	0.340313	-22.1107	-0.618279	0.540977	0.967757	-4.70317
PC O-34:3(O-16:1_18:2)	0.380571	0.139246	0.621896	-16.229	3.21834	0.00305043	0.929477	-3.61053
PC O-34:2(O-16:1_18:1)	0.37577	0.110445	0.641096	-18.1302	2.89029	0.00702455	0.929477	-3.79019
PC O-36:5(O-16:1_20:4)	0.300536	-0.00964973	0.610723	-15.9447	1.9773	0.0570979	0.929477	-4.25364
PC O-36:4(O-16:1_20:3)	0.366448	0.0425596	0.690337	-18.5869	2.30895	0.0278876	0.929477	-4.09444
PC O-36:3(O-18:1_18:2)	0.336504	0.0697751	0.603232	-16.7331	2.57465	0.0151147	0.929477	-3.95849
PC O-36:3(O-18:2_18:1)	0.257401	-0.0103591	0.525161	-19.0327	1.96184	0.058955	0.929477	-4.26072
PC O-36:2(O-18:1_18:1)	0.302622	0.0187315	0.586512	-18.9146	2.17544	0.0374654	0.929477	-4.16012
PC O-38:7(O-16:1_22:6)	0.168126	-0.237168	0.57342	-20.3	0.846571	0.403822	0.967757	-4.6568
PC O-38:6(O-16:1_22:5)	0.0818954	-0.234238	0.398029	-20.0812	0.528674	0.600855	0.967757	-4.7176
PC O-38:6(O-18:2_20:4)	0.237111	-0.0182715	0.492494	-17.6511	1.89478	0.0676273	0.929477	-4.29102
PC O-38:5(O-18:1_20:4)	0.238979	0.0117958	0.466162	-16.2153	2.14675	0.0398731	0.929477	-4.17397
PC O-38:4(O-18:1_20:3)	0.297427	0.0434754	0.551378	-19.1249	2.39017	0.0232054	0.929477	-4.05357
PC O-38:3(O-20:1_18:2)	0.0633159	-0.160792	0.287423	-19.9701	0.576574	0.568455	0.967757	-4.71016
PC O-40:7(O-18:1_22:6)	0.0834868	-0.188359	0.355332	-20.2819	0.626749	0.535483	0.967757	-4.7017
PC O-40:6(O-18:1_22:5)	0.200612	-0.0230401	0.424263	-20.5681	1.83055	0.0769454	0.929477	-4.31941
PC O-40:5(O-20:1_20:4)	0.0462766	-0.180451	0.273004	-19.7426	0.416539	0.67993	0.967757	-4.73257
PC O-40:5(O-18:1_22:4)	0.1182	-0.12147	0.357871	-20.919	1.00647	0.3221	0.967757	-4.61642
PC32:1(16:0_16:1)	0.0548195	-0.231448	0.341087	-17.8379	0.390807	0.698654	0.967757	-4.73551
PC34:3(16:1_18:2)	0.15486	-0.149422	0.459142	-18.644	1.03863	0.307132	0.967757	-4.60754
PC34:2(16:0_18:2)	0.079648	-0.108661	0.267957	-12.7553	0.86318	0.39477	0.967757	-4.6529
PC34:2(16:1_18:1)	0.0590263	-0.304473	0.422525	-18.8965	0.331391	0.742613	0.967757	-4.7416
PC34:1(16:0_18:1)	0.118508	-0.0939245	0.330941	-13.2896	1.13848	0.263775	0.967757	-4.57844
PC34:1(16:1_18:0)	0.109201	-0.36788	0.586281	-19.8653	0.467124	0.643728	0.967757	-4.72624
PC36:5(18:3_18:2)	0.0433631	-0.245089	0.331815	-19.1285	0.306792	0.761084	0.970211	-4.74383
PC36:5(20:5_16:0)	-0.202693	-0.749599	0.344213	-18.3959	-0.756354	0.455234	0.967757	-4.67675
PC36:5(20:4_16:1)	0.0821508	-0.292077	0.456379	-19.0097	0.447996	0.65732	0.967757	-4.72872
PC36:4(20:4_16:0)	-0.0651358	-0.332193	0.201921	-13.3621	-0.497753	0.622225	0.967757	-4.72207
PC36:4(20:3_16:1)	0.0457762	-0.431058	0.52261	-20.6472	0.195916	0.845974	0.985886	-4.75177
PC36:4(18:2_18:2)	0.199635	-0.0724133	0.471684	-13.8219	1.49758	0.144512	0.929477	-4.4556
PC36:4(18:3_18:1)	0.176556	-0.143919	0.497031	-19.9335	1.12431	0.269644	0.967757	-4.58271
PC36:3(18:3_18:0)	-0.0724414	-0.427019	0.282137	-19.7025	-0.41694	0.67964	0.967757	-4.73252
PC36:3(20:3_16:0)	-0.151022	-0.50816	0.206116	-14.6677	-0.862985	0.394875	0.967757	-4.65294
PC36:3(18:1_18:2)	0.146182	-0.102333	0.394697	-14.9012	1.20044	0.239202	0.967757	-4.55922
PC36:2(18:0_18:2)	0.0849619	-0.136371	0.306295	-13.714	0.783388	0.439435	0.967757	-4.67099
PC36:2(18:1_18:1)	0.13079	-0.149227	0.410807	-15.1334	0.95321	0.347971	0.967757	-4.63056
PC36:1(18:0_18:1)	0.0843326	-0.129561	0.298226	-14.7178	0.804629	0.427256	0.967757	-4.66633
PC38:6(22:6_16:0)	-0.238398	-0.615027	0.138231	-16.2812	-1.29178	0.206129	0.967757	-4.52935
PC38:6(20:4_18:2)	0.0196057	-0.212206	0.251417	-16.5967	0.172602	0.864103	0.985886	-4.753
PC38:5(22:5_16:0)	-0.166955	-0.476557	0.142646	-16.9316	-1.10051	0.279711	0.967757	-4.58978
PC38:5(20:4_18:1)	0.0101959	-0.256162	0.276553	-16.8992	0.0781191	0.938243	0.995554	-4.75639
PC38:5(20:3_18:2)	0.00275758	-0.381635	0.38715	-18.0697	0.0146404	0.988414	0.996373	-4.75723
PC38:4(20:4_18:0)	-0.144978	-0.449432	0.159477	-14.5155	-0.971799	0.338788	0.967757	-4.6257
PC38:4(20:3_18:1)	-0.0789889	-0.50399	0.346012	-18.0611	-0.379293	0.707096	0.967757	-4.73677
PC38:3(20:3_18:0)	-0.194782	-0.59903	0.209466	-15.8226	-0.983331	0.333174	0.967757	-4.62265
PC40:7(22:6_18:1)	-0.333319	-0.720087	0.0534499	-20.8234	-1.75876	0.0886395	0.929477	-4.35038
PC40:7(22:5_18:2)	-0.143426	-0.429676	0.142824	-20.569	-1.02254	0.314559	0.967757	-4.61201
PC40:7(20:4_20:3)	0.0342756	-0.245599	0.314151	-20.1463	0.249931	0.804315	0.981254	-4.74834
PC40:6(22:6_18:0)	-0.227235	-0.638083	0.183613	-18.621	-1.12874	0.267802	0.967757	-4.58138
PC40:6(22:5_18:1)	-0.130758	-0.511376	0.24986	-21.5501	-0.701096	0.488553	0.967757	-4.68792
PC40:6(20:4_20:2)	-0.129941	-0.364324	0.104443	-18.2254	-1.1314	0.266696	0.967757	-4.58058
PC40:6(20:3_20:3)	-0.255281	-0.698101	0.18754	-21.6381	-1.17649	0.248492	0.967757	-4.56675
PC40:5(22:5_18:0)	-0.0733501	-0.451175	0.304475	-18.8058	-0.396195	0.694717	0.967757	-4.73491
PC40:5(20:4_20:1)	0.00595772	-0.260435	0.272351	-20.5282	0.045641	0.963894	0.995554	-4.75696
PC40:5(20:3_20:2)	-0.0728305	-0.424309	0.278648	-19.7815	-0.422875	0.67535	0.967757	-4.73181
PA 34:2(16:0_18:2)	0.0729746	-0.16064	0.306589	-22.067	0.637487	0.52856	0.967757	-4.6998
PA 34:1(16:0_18:1)	0.138822	-0.077683	0.355327	-21.3259	1.30855	0.200454	0.953421	-4.52366
PA 36:2(18:0_18:2)	0.142393	-0.19285	0.477636	-23.2807	0.866815	0.392805	0.967757	-4.65203
PA 36:1(18:0_18:1)	0.255573	-0.0836246	0.594771	-23.3437	1.53766	0.134433	0.929477	-4.44026
PA 38:4(18:0_20:4)	-0.158007	-0.517383	0.201369	-23.8588	-0.897276	0.376594	0.967757	-4.64468
PA34:2	0.128752	-0.176727	0.434232	-20.0507	0.860144	0.396414	0.967757	-4.65362
PA34:1	-0.00778978	-0.313766	0.298186	-21.1601	-0.051956	0.958902	0.995554	-4.75687
PA36:2	0.014452	-0.372266	0.40117	-21.0973	0.0762662	0.939705	0.995554	-4.75643
PA38:4	0.00998227	-0.297621	0.317586	-21.0306	0.0662272	0.947629	0.995554	-4.75663
LPE O-18:2	-0.00284248	-0.27372	0.268035	-16.8073	-0.0214152	0.983054	0.995782	-4.75719
LPE O-20:1	-0.247435	-0.518576	0.0237068	-19.2544	-1.86236	0.072202	0.929477	-4.30543
LPE16:1	0.121804	-0.251852	0.49546	-19.5068	0.665255	0.510882	0.967757	-4.69475
LPE16:0	0.0270808	-0.275081	0.329242	-17.4356	0.182903	0.856083	0.985886	-4.75248
LPE18:2	0.170111	-0.176634	0.516856	-16.459	1.0012	0.3246	0.967757	-4.61785
LPE18:1	-0.0364048	-0.405446	0.332637	-17.0911	-0.201318	0.841785	0.985886	-4.75147
LPE18:0	-0.168761	-0.492875	0.155353	-16.3178	-1.06261	0.296295	0.967757	-4.60077
LPI18:0	-0.210531	-0.505289	0.0842278	-24.226	-1.45763	0.155153	0.943107	-4.47059
LPI20:4	-0.325458	-0.684568	0.0336515	-24.4744	-1.84955	0.0740808	0.929477	-4.31108
LPA16:1	-0.0980679	-0.606461	0.410325	-25.7503	-0.393664	0.696565	0.967757	-4.73519
LPA16:0	-0.151161	-0.522128	0.219807	-22.2065	-0.831574	0.412107	0.967757	-4.66026
LPA18:3	0.0274368	-0.359989	0.414863	-25.7878	0.144525	0.886036	0.989144	-4.75427
LPA18:2	0.0410257	-0.244014	0.326065	-20.0076	0.29373	0.770952	0.973067	-4.74495
LPA18:1	-0.0588048	-0.380116	0.262506	-22.1936	-0.373495	0.711361	0.967757	-4.73739
LPA18:0	-0.153732	-0.459071	0.151607	-23.6628	-1.0275	0.31226	0.967757	-4.61064
LPA20:5	-0.317476	-0.826258	0.191306	-25.7767	-1.27344	0.212474	0.967757	-4.53549
LPA20:4	-0.167812	-0.42558	0.0899552	-20.6938	-1.3286	0.193826	0.943107	-4.51679
LPA20:3	-0.0980499	-0.445678	0.249578	-23.5499	-0.575613	0.569096	0.967757	-4.71031
LPA20:2	-0.0705918	-0.41439	0.273206	-26.6171	-0.419034	0.678125	0.967757	-4.73227
LPA22:6	-1.64465	-3.54422	0.25492	-25.6838	-1.76692	0.0872391	0.929477	-4.34691
LPA22:5	-0.567838	-2.75115	1.61548	-27.8917	-0.53077	0.599418	0.967757	-4.71729
LPA22:4	-0.100181	-0.388463	0.188101	-26.2781	-0.709197	0.483583	0.967757	-4.68634
Cer d18:1/16:0	0.00576375	-0.239154	0.250682	-21.0899	0.0480267	0.962008	0.995554	-4.75693
Cer d18:0/16:0	0.020216	-0.23273	0.273162	-24.4172	0.163104	0.871511	0.985886	-4.75346
Cer d18:1/18:0	-0.0148166	-0.3167	0.287067	-23.4172	-0.100163	0.92087	0.995554	-4.75582
Cer d18:1/20:0	-0.226915	-0.538931	0.0851001	-23.9022	-1.48418	0.148014	0.930843	-4.46066
Cer d18:1/22:0	-0.023189	-0.314451	0.268073	-21.1776	-0.162479	0.872	0.985886	-4.75349
Cer d18:0/22:0	0.122036	-0.178862	0.422934	-24.5329	0.82769	0.41427	0.967757	-4.66114
Cer d18:1/24:1	-0.0207247	-0.28629	0.24484	-21.4021	-0.159264	0.87451	0.985886	-4.75363
Cer d18:1/24:0	-0.0669032	-0.324476	0.190669	-19.6777	-0.530086	0.599887	0.967757	-4.71739
Cer d18:0/24:0	-0.0434588	-0.338745	0.251827	-23.9549	-0.300354	0.765943	0.973067	-4.74439
Cer d18:1/25:0	-0.00674776	-0.29923	0.285735	-23.6232	-0.0470824	0.962754	0.995554	-4.75694
Cer d18:0/25:0	0.228082	-0.0810842	0.537248	-25.0894	1.50556	0.142458	0.929477	-4.45257
LPC O-16:0	-0.0801101	-0.306517	0.146297	-19.7982	-0.722097	0.47573	0.967757	-4.68377
LPC O-16:1	0.135383	-0.0891713	0.359938	-21.4318	1.23039	0.227949	0.967757	-4.54963
LPC O-18:1	-0.00203192	-0.182563	0.178499	-20.8961	-0.0229696	0.981824	0.995782	-4.75718
LPC16:1	-0.0567501	-0.336196	0.222696	-18.6962	-0.414446	0.681446	0.967757	-4.73281
LPC16:0	-0.0887455	-0.269239	0.0917485	-12.8063	-1.00342	0.323546	0.967757	-4.61725
LPC18:3	0.0558352	-0.213449	0.325119	-20.8231	0.423151	0.675151	0.967757	-4.73178
LPC18:2	0.0986526	-0.146297	0.343603	-14.8173	0.821921	0.417495	0.967757	-4.66245
LPC18:1	0.0053112	-0.195546	0.206168	-15.2163	0.053964	0.957315	0.995554	-4.75684
LPC18:0	-0.114408	-0.319406	0.0905901	-13.9914	-1.13895	0.263582	0.967757	-4.57829
LPC19:1	-0.00219798	-0.204791	0.200395	-22.9904	-0.0221409	0.98248	0.995782	-4.75719
LPC19:0	-0.00445926	-0.225612	0.216693	-21.769	-0.0411499	0.967444	0.995782	-4.75702
LPC20:5	-0.268048	-0.766336	0.23024	-21.6411	-1.09782	0.280867	0.967757	-4.59057
LPC20:4	-0.128846	-0.373566	0.115874	-17.1405	-1.07448	0.291026	0.967757	-4.59736
LPC20:3	-0.159369	-0.452401	0.133663	-18.9352	-1.10991	0.275705	0.967757	-4.587
LPC22:6	-0.316166	-0.652438	0.0201056	-19.3372	-1.91877	0.0644054	0.929477	-4.28026
LPC22:5	-0.190072	-0.444221	0.0640779	-20.6655	-1.52625	0.137242	0.929477	-4.44466
LPC22:4	-0.0733488	-0.321314	0.174617	-22.1993	-0.603671	0.550522	0.967757	-4.70567
PC O-32:2	0.282999	0.017651	0.548347	-21.5018	2.17654	0.0373758	0.929477	-4.15959
PC O-32:1	0.242412	0.00590454	0.478919	-19.5389	2.09174	0.0448774	0.929477	-4.20024
PC O-34:2	0.355451	0.0515049	0.659398	-17.0907	2.38661	0.0233944	0.929477	-4.05537
PC O-34:1	0.270178	0.0510431	0.489314	-18.1418	2.51615	0.0173439	0.929477	-3.98895
PC O-36:5	0.197442	-0.173268	0.568152	-19.0935	1.08693	0.285574	0.967757	-4.59375
PC O-36:4	0.211664	-0.0262614	0.449589	-15.9935	1.81553	0.0792763	0.929477	-4.32596
PC O-36:3	0.297181	0.041947	0.552416	-17.5029	2.37619	0.0239565	0.929477	-4.06065
PC O-36:2	0.290481	0.0369637	0.543998	-18.367	2.33834	0.0261024	0.929477	-4.07972
PC O-36:1	0.276412	0.0437224	0.509102	-20.608	2.42425	0.0214627	0.929477	-4.03622
PC O-38:7	0.176219	-0.283873	0.636311	-22.0141	0.781641	0.440446	0.967757	-4.67136
PC O-38:6	0.104491	-0.177317	0.386299	-18.821	0.756703	0.455028	0.967757	-4.67667
PC O-38:4	0.137555	-0.0715314	0.346642	-16.4394	1.34261	0.189298	0.943107	-4.51194
PC O-38:3	0.144772	-0.0692034	0.358748	-18.9739	1.38076	0.177378	0.943107	-4.49852
PC O-38:2	0.181275	-0.0640426	0.426593	-20.8385	1.50802	0.141829	0.929477	-4.45164
PC O-40:7	0.0653922	-0.210975	0.34176	-19.0518	0.482877	0.632628	0.967757	-4.72413
PC O-40:6	0.0370939	-0.203196	0.277384	-18.3292	0.315039	0.754875	0.967757	-4.7431
PC O-40:5	0.0785408	-0.149584	0.306665	-18.8692	0.702622	0.487615	0.967757	-4.68763
PC O-40:4	0.0604079	-0.175448	0.296264	-19.3497	0.522692	0.604962	0.967757	-4.71849
PC O-40:3	0.164916	-0.0848272	0.414659	-20.9228	1.34762	0.187697	0.943107	-4.5102
PC O-40:2	0.068843	-0.176019	0.313705	-21.7707	0.57377	0.570327	0.967757	-4.71061
PC32:2	0.187161	-0.211843	0.586166	-18.7036	0.957276	0.345948	0.967757	-4.62951
PC32:1	0.20729	-0.238419	0.652999	-17.6693	0.949128	0.350009	0.967757	-4.63162
PC32:0	0.152888	-0.078232	0.384008	-16.7935	1.35	0.186941	0.943107	-4.50936
PC34:3	0.154071	-0.13701	0.445153	-16.6755	1.0802	0.288512	0.967757	-4.59571
PC34:2	0.0703835	-0.106731	0.247498	-11.6086	0.810991	0.423649	0.967757	-4.66491
PC34:1	0.0871981	-0.163739	0.338135	-12.6711	0.709155	0.483609	0.967757	-4.68634
PC34:0	0.0703199	-0.197247	0.337887	-16.0622	0.536344	0.595608	0.967757	-4.71645
PC36:5	-0.072055	-0.445856	0.301746	-16.3531	-0.393389	0.696766	0.967757	-4.73522
PC36:4	-0.0228455	-0.233194	0.187503	-12.3871	-0.221646	0.826066	0.985886	-4.75024
PC36:3	0.034863	-0.18814	0.257866	-13.0552	0.319046	0.751865	0.967757	-4.74274
PC36:2	0.0689352	-0.130602	0.268472	-12.1145	0.705045	0.486127	0.967757	-4.68715
PC36:1	0.114363	-0.117174	0.345901	-14.3513	1.00801	0.321374	0.967757	-4.616
PC36:0	0.117454	-0.129176	0.364085	-18.0157	0.9719	0.338738	0.967757	-4.62568
PC38:6	-0.214419	-0.506392	0.0775532	-13.7072	-1.49872	0.144217	0.929477	-4.45517
PC38:5	-0.109441	-0.365837	0.146954	-14.2319	-0.871103	0.390497	0.967757	-4.65101
PC38:4	-0.111417	-0.354864	0.13203	-13.1842	-0.933998	0.357634	0.967757	-4.6355
PC38:3	-0.134833	-0.433202	0.163536	-14.7885	-0.922235	0.363638	0.967757	-4.63848
PC38:2	-0.00962955	-0.277967	0.258708	-17.2288	-0.0732358	0.942096	0.995554	-4.75649
PC38:1	0.0927004	-0.135533	0.320934	-19.8722	0.828897	0.413597	0.967757	-4.66087
PC40:7	-0.150633	-0.482301	0.181035	-17.711	-0.92686	0.361269	0.967757	-4.63731
PC40:6	-0.253769	-0.634744	0.127205	-15.4156	-1.35938	0.183983	0.943107	-4.50608
PC40:5	-0.164977	-0.478463	0.14851	-16.3861	-1.07399	0.291241	0.967757	-4.5975
PC40:4	-0.0742987	-0.351417	0.202819	-17.682	-0.54716	0.588247	0.967757	-4.7148
PC40:3	-0.0121482	-0.278791	0.254495	-20.4128	-0.0929779	0.926529	0.995554	-4.75602
PC40:0	-0.0481437	-0.363439	0.267151	-20.5162	-0.311617	0.75745	0.967757	-4.74341
PC42:7	-0.0990229	-0.388068	0.190022	-21.4848	-0.699146	0.489753	0.967757	-4.6883
PC42:6	-0.109218	-0.417554	0.199118	-21.3292	-0.722882	0.475255	0.967757	-4.68361
D2/E2-IsoP-PC	0.0207472	-0.256518	0.298013	-21.7524	0.152708	0.879633	0.985886	-4.75392
A2/J2-IsoP-PC	0.14394	-0.0923433	0.380222	-17.2597	1.24322	0.223252	0.967757	-4.54546
F2-IsoP-PC	0.238437	0.00441756	0.472456	-22.3813	2.07931	0.046082	0.929477	-4.20613
HETE-PC	0.0686841	-0.20906	0.346428	-21.4742	0.504673	0.617412	0.967757	-4.72109
PEIPC	0.0950723	-0.211993	0.402138	-21.314	0.63186	0.532182	0.967757	-4.7008
PECPC	0.135462	-0.105659	0.376583	-19.6997	1.14652	0.260488	0.967757	-4.57599
SM 32:2;O2	-0.0440007	-0.324282	0.236281	-20.4267	-0.320378	0.750864	0.967757	-4.74262
SM 32:1;O2	0.0127395	-0.261989	0.287468	-16.5118	0.0946342	0.925224	0.995554	-4.75598
SM 33:2;O2	0.0361676	-0.231114	0.303449	-22.1618	0.276153	0.784292	0.977774	-4.74638
SM 33:1;O2	0.114938	-0.144688	0.374564	-17.2068	0.90347	0.37335	0.967757	-4.64315
SM 34:2;O2	0.13814	-0.0732843	0.349565	-15.3512	1.33341	0.192262	0.943107	-4.51513
SM 34:1;O2	0.0786602	-0.109917	0.267238	-12.3527	0.851262	0.401252	0.967757	-4.6557
SM 34:0;O2	0.0943859	-0.104353	0.293125	-16.0034	0.96922	0.340052	0.967757	-4.62638
SM 35:2;O2	0.0579474	-0.221666	0.337561	-20.8335	0.422936	0.675306	0.967757	-4.73181
SM 35:1;O2	0.0473613	-0.186197	0.280919	-17.9241	0.413835	0.681888	0.967757	-4.73288
SM 36:2;O2	0.0400373	-0.199314	0.279389	-15.9775	0.341371	0.735163	0.967757	-4.74065
SM 36:1;O2	0.0481916	-0.174979	0.271362	-14.8793	0.44069	0.662543	0.967757	-4.72964
SM 36:0;O2	0.0162286	-0.197204	0.229662	-18.5459	0.155174	0.877706	0.985886	-4.75382
SM 37:2;O2	0.107932	-0.123298	0.339162	-20.9953	0.952587	0.348281	0.967757	-4.63073
SM 37:1;O2	-0.0100118	-0.259793	0.239769	-18.907	-0.0817997	0.93534	0.995554	-4.7563
SM 38:2;O2	0.02761	-0.181049	0.23627	-16.7069	0.270039	0.788947	0.981254	-4.74685
SM 38:1;O2	0.0129302	-0.20887	0.23473	-15.3822	0.118971	0.906078	0.995554	-4.75523
SM 39:2;O2	0.0505284	-0.201948	0.303004	-19.92	0.408426	0.685811	0.967757	-4.73351
SM 39:1;O2	0.0347351	-0.256048	0.325518	-17.2479	0.24378	0.809032	0.981254	-4.74877
SM 40:2;O2	0.0639572	-0.180342	0.308256	-15.0207	0.534277	0.597019	0.967757	-4.71676
SM 40:1;O2	0.0557014	-0.195844	0.307247	-14.4171	0.451905	0.654532	0.967757	-4.72822
SM 41:2;O2	0.0722736	-0.191927	0.336474	-16.232	0.55827	0.580731	0.967757	-4.71307
SM 41:1;O2	0.043366	-0.213082	0.299814	-15.7238	0.345103	0.732384	0.967757	-4.74028
SM 42:2;O2	0.0857545	-0.138725	0.310235	-13.6638	0.779611	0.441622	0.967757	-4.6718
SM 42:1;O2	0.0603776	-0.196366	0.317121	-14.6625	0.479926	0.634701	0.967757	-4.72453
SM 42:0;O2	0.0479089	-0.233506	0.329324	-18.1758	0.34743	0.730652	0.967757	-4.74005
SM 43:2;O2	0.0363931	-0.25526	0.328046	-18.744	0.254654	0.800698	0.981254	-4.748
SM 43:1;O2	0.0293559	-0.262401	0.321113	-19.3043	0.205339	0.83867	0.985886	-4.75123
SM 43:0;O2	0.0670257	-0.222297	0.356349	-22.5939	0.472777	0.639735	0.967757	-4.72549
SM 44:2;O2	0.085344	-0.16097	0.331658	-20.6656	0.707103	0.484866	0.967757	-4.68675
SM 44:1;O2	0.137037	-0.101593	0.375667	-21.8061	1.17196	0.250279	0.967757	-4.56816
HexCer d18:1/16:0	-0.00979659	-0.316966	0.297373	-19.9627	-0.0650872	0.948529	0.995554	-4.75665
HexCer d18:1/20:0	0.206665	-0.188673	0.602003	-22.9321	1.06684	0.29441	0.967757	-4.59956
HexCer d18:1/22:0	0.195199	-0.0788361	0.469234	-19.5025	1.45368	0.156238	0.943107	-4.47205
HexCer d18:1/23:0	0.046822	-0.24619	0.339834	-20.5227	0.326109	0.746567	0.967757	-4.74209
HexCer d18:1/24:1	0.156196	-0.167625	0.480018	-19.5706	0.984382	0.332665	0.967757	-4.62237
HexCer d18:1/24:0	0.0516891	-0.242515	0.345893	-19.0773	0.35855	0.7224	0.967757	-4.73894
LacCer d18:1/14:0	-0.252489	-0.585095	0.0801178	-23.9385	-1.54921	0.131637	0.929477	-4.43579
LacCer d18:1/16:0	0.0240392	-0.232407	0.280485	-18.895	0.191303	0.849555	0.985886	-4.75203
LacCer d18:1/18:0	0.192867	-0.0877727	0.473507	-24.9092	1.40251	0.17085	0.943107	-4.49074
LacCer d18:1/22:0	0.19383	-0.082216	0.469877	-23.4751	1.43297	0.162027	0.943107	-4.47968
LacCer d18:1/24:1	0.115675	-0.196815	0.428165	-21.6147	0.755442	0.455773	0.967757	-4.67694
LacCer d18:1/24:0	0.201077	-0.064479	0.466634	-23.0312	1.54527	0.132585	0.929477	-4.43732
Gb3 d18:1/16:0	0.120546	-0.0858594	0.326951	-18.9633	1.19187	0.242494	0.967757	-4.56193
DAG32:2(16:1/16:1)	-0.348372	-0.78879	0.0920448	-21.7318	-1.61428	0.116758	0.929477	-4.4101
DAG32:1(16:1/16:0)	-0.106029	-0.450871	0.238813	-20.7574	-0.627483	0.535008	0.967757	-4.70157
DAG32:1(14:0/18:1)	-0.268021	-0.854146	0.318103	-21.1401	-0.933207	0.358036	0.967757	-4.6357
DAG32:0(16:0/16:0)	-0.140895	-0.5635	0.28171	-18.6261	-0.680391	0.501385	0.967757	-4.69191
DAG34:2(16:0/18:2)	-0.260618	-0.588448	0.0672116	-17.5784	-1.62239	0.115004	0.929477	-4.40685
DAG34:2(16:1/18:1)	-0.398841	-0.879218	0.0815366	-20.1719	-1.6944	0.100369	0.929477	-4.37743
DAG34:1(16:0/18:1)	-0.339162	-0.748854	0.0705299	-17.7959	-1.68946	0.10132	0.929477	-4.37948
DAG34:0(16:0/18:0)	-0.0648473	-0.315808	0.186113	-19.0246	-0.527333	0.601774	0.967757	-4.7178
DAG36:4(18:2/18:2)	-0.25136	-0.657965	0.155244	-18.0608	-1.26161	0.216646	0.967757	-4.53942
DAG36:3(18:2/18:1)	-0.351084	-0.757081	0.0549125	-17.6751	-1.76477	0.0876068	0.929477	-4.34783
DAG36:2(18:1/18:1)	-0.276106	-0.72187	0.169657	-17.41	-1.26407	0.215772	0.967757	-4.5386
DAG36:1(18:1/18:0)	-0.340139	-0.661813	-0.0184654	-20.0611	-2.15794	0.0389183	0.929477	-4.16858
CE-16:1	-0.025213	-0.560331	0.509905	-14.6004	-0.0961552	0.924026	0.995554	-4.75594
CE-16:0	-0.227522	-0.529671	0.0746274	-13.7872	-1.53674	0.134658	0.929477	-4.44062
CE-17:1	-0.144891	-0.662454	0.372672	-18.3176	-0.571316	0.571968	0.967757	-4.711
CE-18:3	-0.203635	-0.616596	0.209326	-12.8946	-1.00633	0.322166	0.967757	-4.61645
CE-18:2	-0.130593	-0.423229	0.162043	-7.8132	-0.910729	0.369573	0.967757	-4.64135
CE-18:1	-0.0567549	-0.412948	0.299438	-11.1234	-0.325174	0.747267	0.967757	-4.74218
CE-18:0	-0.0311394	-0.433628	0.371349	-15.9108	-0.15789	0.875583	0.985886	-4.7537
CE-20:5	-0.37882	-0.95599	0.198349	-14.1871	-1.33946	0.19031	0.943107	-4.51304
CE-20:4	-0.0526626	-0.393494	0.288168	-10.4151	-0.315327	0.754659	0.967757	-4.74308
CE-22:6	-0.254385	-0.634404	0.125633	-13.6696	-1.36611	0.181884	0.943107	-4.50371
TAG42:1(14:0)	0.313167	-0.704469	1.3308	-26.6876	0.628033	0.534653	0.967757	-4.70147
TAG42:0(14:0)	0.331865	-0.512738	1.17647	-24.4391	0.801876	0.428823	0.967757	-4.66694
TAG44:2(16:1)	0.0733051	-0.676127	0.822737	-26.3998	0.199618	0.843103	0.985886	-4.75157
TAG44:1(14:1)	0.226215	-0.446884	0.899314	-26.8532	0.685868	0.497972	0.967757	-4.69086
TAG44:1(14:0)	0.241645	-0.862677	1.34597	-24.6325	0.446561	0.658344	0.967757	-4.7289
TAG44:1(16:1)	0.0631106	-0.759094	0.885315	-24.9598	0.156647	0.876555	0.985886	-4.75375
TAG44:1(16:0)	0.369033	-0.394425	1.13249	-24.1014	0.986458	0.331662	0.967757	-4.62181
TAG46:3(18:2)	0.0461184	-1.02019	1.11242	-24.8606	0.0882655	0.930242	0.995554	-4.75614
TAG46:3(16:1)	0.46838	-1.30368	2.24044	-26.3179	0.539409	0.593517	0.967757	-4.71599
TAG46:2(18:2)	0.25152	-1.00397	1.50701	-23.0915	0.408845	0.685507	0.967757	-4.73347
TAG46:2(16:0)	0.269377	-0.843038	1.38179	-23.243	0.494188	0.62471	0.967757	-4.72257
TAG46:2(16:1)	-0.0121423	-0.908943	0.884658	-24.3355	-0.0276315	0.978136	0.995782	-4.75715
TAG46:1(14:1)	0.0338968	-1.18269	1.25049	-26.4468	0.0568608	0.955027	0.995554	-4.7568
TAG46:1(16:0)	0.170681	-0.743836	1.0852	-22.1043	0.380884	0.705927	0.967757	-4.7366
TAG46:1(16:1)	-0.119044	-0.770015	0.531926	-23.7157	-0.373204	0.711576	0.967757	-4.73742
TAG48:4(18:2)	0.101797	-1.03602	1.23962	-23.1047	0.182583	0.856333	0.985886	-4.75249
TAG48:4(16:1)	-0.117671	-1.07246	0.837119	-26.1905	-0.251512	0.803104	0.981254	-4.74823
TAG48:3(18:2)	0.172933	-0.729669	1.07553	-21.7379	0.391003	0.698511	0.967757	-4.73549
TAG48:3(18:1)	0.212308	-0.874488	1.2991	-22.4293	0.398673	0.692909	0.967757	-4.73463
TAG48:3(16:1)	0.00878209	-0.672839	0.690404	-23.1452	0.0262938	0.979194	0.995782	-4.75716
TAG48:3(16:0)	0.123563	-0.459066	0.706191	-23.3592	0.432807	0.668197	0.967757	-4.73061
TAG48:2(18:2)	0.0589316	-0.70115	0.819013	-20.7957	0.158229	0.875318	0.985886	-4.75368
TAG48:2(18:1)	0.0969224	-0.73212	0.925965	-21.0052	0.238587	0.813021	0.981254	-4.74913
TAG48:2(16:1)	-0.0653512	-0.744928	0.614226	-21.8906	-0.196252	0.845714	0.985886	-4.75176
TAG48:2(16:0)	0.0608643	-0.581326	0.703054	-20.6565	0.193418	0.847912	0.985886	-4.75191
TAG48:1(18:0)	0.40565	-0.738633	1.54993	-24.0899	0.723463	0.474903	0.967757	-4.6835
TAG48:1(18:1)	0.0716257	-0.680823	0.824074	-20.1521	0.194263	0.847257	0.985886	-4.75187
TAG48:1(16:0)	0.124943	-0.564676	0.814562	-19.7919	0.369744	0.714126	0.967757	-4.73778
TAG48:1(16:1)	-0.0415262	-0.655327	0.572275	-22.047	-0.138068	0.891093	0.992832	-4.75453
TAG48:0(16:0)	0.14187	-0.590602	0.874342	-19.7759	0.395273	0.69539	0.967757	-4.73501
TAG50:4(18:2)	0.0278271	-0.580423	0.636077	-20.2787	0.0933651	0.926224	0.995554	-4.75601
TAG50:4(16:2)	-0.0184179	-0.509727	0.472891	-23.9657	-0.0765039	0.939517	0.995554	-4.75642
TAG50:3(18:2)	-0.0824434	-0.581921	0.417034	-18.7665	-0.336851	0.738534	0.967757	-4.74108
TAG50:3(18:1)	-0.0473643	-0.635152	0.540423	-19.636	-0.164448	0.870462	0.985886	-4.75339
TAG50:3(16:0)	-0.202669	-0.644084	0.238745	-19.1723	-0.937001	0.356112	0.967757	-4.63473
TAG50:3(16:1)	-0.199337	-0.753348	0.354674	-19.5536	-0.734291	0.468374	0.967757	-4.6813
TAG50:3(16:2)	-0.255727	-0.699873	0.188419	-23.5252	-1.17503	0.249066	0.967757	-4.56721
TAG50:2(18:2)	-0.0850712	-0.568546	0.398404	-18.4843	-0.359093	0.721997	0.967757	-4.73888
TAG50:2(18:1)	-0.128415	-0.693254	0.436424	-18.1975	-0.46397	0.645961	0.967757	-4.72666
TAG50:2(16:0)	-0.0556783	-0.541289	0.429933	-17.1827	-0.233989	0.816556	0.981254	-4.74944
TAG50:2(16:1)	-0.186362	-0.78026	0.407537	-19.2176	-0.640388	0.526698	0.967757	-4.69928
TAG50:1(16:1)	-0.140009	-0.744011	0.463992	-22.1304	-0.473061	0.639535	0.967757	-4.72545
TAG50:1(16:0)	-0.00870005	-0.578144	0.560744	-17.1251	-0.0311795	0.975329	0.995782	-4.75712
TAG50:1(18:0)	-0.0594426	-0.68651	0.567625	-21.7669	-0.193456	0.847883	0.985886	-4.75191
TAG50:1(18:1)	-0.0497751	-0.620488	0.520938	-17.9703	-0.177989	0.859907	0.985886	-4.75273
TAG50:0(18:0)	0.0362446	-0.667474	0.739964	-21.2668	0.10511	0.916976	0.995554	-4.75568
TAG51:4(15:1)	0.0969271	-0.389413	0.583267	-24.2819	0.406727	0.687046	0.967757	-4.73371
TAG51:3(17:1)	0.00439923	-0.47647	0.485268	-23.2027	0.0186702	0.985226	0.995782	-4.75721
TAG51:3(15:0)	-0.124054	-0.643188	0.395081	-22.519	-0.487672	0.629266	0.967757	-4.72347
TAG51:3(15:1)	-0.175813	-0.656602	0.304976	-24.799	-0.746267	0.461214	0.967757	-4.67885
TAG51:2(17:0)	-0.146704	-0.645212	0.351805	-22.9758	-0.600575	0.552556	0.967757	-4.70619
TAG51:2(17:1)	-0.0985676	-0.643618	0.446483	-22.798	-0.369059	0.714631	0.967757	-4.73785
TAG51:2(15:0)	-0.0699587	-0.647644	0.507727	-22.8752	-0.247143	0.806452	0.981254	-4.74854
TAG51:1(15:0)	-0.238917	-0.917943	0.44011	-25.1838	-0.718056	0.478182	0.967757	-4.68458
TAG51:1(17:0)	-0.0137128	-0.619225	0.5918	-22.875	-0.0462169	0.963438	0.995554	-4.75695
TAG52:6(18:3)	-0.167115	-0.715758	0.381529	-22.7939	-0.621616	0.538809	0.967757	-4.70259
TAG52:6(16:1)	-0.447861	-0.976195	0.0804729	-23.3822	-1.72995	0.0937391	0.929477	-4.36258
TAG52:6(16:2)	-0.18768	-0.866776	0.491415	-24.9308	-0.564009	0.576868	0.967757	-4.71217
TAG52:5(18:2)	-0.143646	-0.640804	0.353513	-19.2444	-0.589652	0.559763	0.967757	-4.70802
TAG52:5(18:3)	-0.395554	-0.8578	0.0666917	-20.0513	-1.74635	0.0908067	0.929477	-4.35565
TAG52:5(16:0)	-0.273411	-0.763158	0.216337	-20.2778	-1.13931	0.263435	0.967757	-4.57818
TAG52:5(16:1)	-0.22748	-0.786747	0.331787	-20.5657	-0.830086	0.412935	0.967757	-4.6606
TAG52:5(16:2)	-0.0401473	-0.541353	0.461058	-23.4492	-0.16347	0.871226	0.985886	-4.75344
TAG52:4(16:0)	-0.228519	-0.660916	0.203878	-17.0067	-1.07854	0.28924	0.967757	-4.59619
TAG52:4(16:1)	-0.256234	-0.790649	0.278181	-19.2422	-0.97849	0.335523	0.967757	-4.62393
TAG52:4(16:2)	0.000451072	-0.494692	0.495594	-23.5097	0.00185915	0.998529	0.998529	-4.75726
TAG52:4(18:1)	-0.223281	-0.689242	0.242679	-18.5747	-0.977916	0.335802	0.967757	-4.62409
TAG52:4(18:2)	-0.223076	-0.69766	0.251509	-16.3372	-0.959262	0.344963	0.967757	-4.62899
TAG52:4(18:3)	-0.219443	-0.636798	0.197911	-19.5435	-1.07304	0.291662	0.967757	-4.59777
TAG52:3(16:0)	-0.180535	-0.581536	0.220465	-15.7861	-0.918788	0.365409	0.967757	-4.63934
TAG52:3(16:1)	-0.234516	-0.767859	0.298827	-19.6088	-0.897356	0.376551	0.967757	-4.64466
TAG52:3(16:2)	-0.0623175	-0.577477	0.452842	-25.371	-0.246869	0.806662	0.981254	-4.74856
TAG52:3(18:1)	-0.164595	-0.584367	0.255178	-15.8984	-0.800202	0.429777	0.967757	-4.66731
TAG52:3(18:2)	-0.158351	-0.56121	0.244509	-16.0295	-0.802167	0.428657	0.967757	-4.66688
TAG52:2(18:2)	-0.110078	-0.544535	0.324379	-18.9416	-0.517071	0.608833	0.967757	-4.71931
TAG52:2(18:1)	-0.199115	-0.634633	0.236403	-15.6081	-0.933031	0.358125	0.967757	-4.63575
TAG52:2(16:0)	-0.188776	-0.620856	0.243304	-16.2362	-0.891623	0.379569	0.967757	-4.64606
TAG52:2(16:1)	-0.21508	-0.761635	0.331475	-21.8997	-0.803092	0.42813	0.967757	-4.66667
TAG52:1(18:1)	-0.117499	-0.585136	0.350138	-18.505	-0.512772	0.611802	0.967757	-4.71993
TAG52:1(16:1)	-0.0742997	-0.622405	0.473806	-25.1498	-0.276644	0.783918	0.977774	-4.74634
TAG52:0(18:0)	-0.00610167	-0.635296	0.623092	-21.751	-0.0197908	0.984339	0.995782	-4.7572
TAG53:5(18:3)	-0.0164105	-0.583343	0.550522	-25.6407	-0.059073	0.953279	0.995554	-4.75676
TAG53:5(17:1)	-0.0803775	-0.641351	0.480596	-24.58	-0.292409	0.771952	0.973067	-4.74506
TAG53:5(17:2)	0.170326	-0.608816	0.949467	-25.4648	0.446131	0.658651	0.967757	-4.72895
TAG53:4(19:2)	-0.121353	-0.719911	0.477206	-24.9937	-0.413752	0.681948	0.967757	-4.73289
TAG53:4(17:0)	-0.0798869	-0.560991	0.401218	-23.1867	-0.338871	0.737027	0.967757	-4.74089
TAG53:4(17:1)	-0.021452	-0.489185	0.446282	-23.1644	-0.0935981	0.92604	0.995554	-4.75601
TAG53:3(19:1)	0.212502	-0.336871	0.761875	-24.4004	0.789394	0.43597	0.967757	-4.66968
TAG53:3(19:2)	-0.239116	-0.750172	0.27194	-24.8567	-0.954856	0.347151	0.967757	-4.63014
TAG53:3(17:0)	-0.13715	-0.617955	0.343656	-21.98	-0.582134	0.564751	0.967757	-4.70925
TAG53:3(17:1)	-0.14083	-0.64596	0.3643	-23.5054	-0.568971	0.573539	0.967757	-4.71138
TAG53:3(16:0)	-0.0027115	-0.532253	0.52683	-24.0705	-0.0104498	0.99173	0.997015	-4.75724
TAG53:2(19:1)	0.0941824	-0.396513	0.584878	-24.0868	0.391702	0.697999	0.967757	-4.73541
TAG53:2(17:0)	-0.0824592	-0.578864	0.413945	-22.3189	-0.339002	0.736929	0.967757	-4.74088
TAG53:2(17:1)	-0.0080252	-0.831492	0.815442	-25.6499	-0.0198888	0.984262	0.995782	-4.7572
TAG53:2(16:0)	-0.111876	-0.647856	0.424105	-23.8581	-0.425976	0.673114	0.967757	-4.73144
TAG54:7(22:6)	-0.341979	-1.08754	0.403585	-23.7265	-0.936081	0.356578	0.967757	-4.63497
TAG54:7(20:4)	-0.368714	-0.818521	0.0810929	-23.2811	-1.67287	0.104572	0.929477	-4.38632
TAG54:7(20:5)	-0.56665	-1.23437	0.101069	-23.677	-1.73189	0.0933882	0.929477	-4.36176
TAG54:7(18:2)	0.024812	-0.505381	0.555005	-21.1035	0.0955048	0.924538	0.995554	-4.75595
TAG54:7(18:3)	-0.146649	-0.643338	0.350041	-21.6304	-0.602548	0.551259	0.967757	-4.70586
TAG54:6(20:4)	-0.43719	-0.819149	-0.055232	-20.6039	-2.33589	0.0262472	0.929477	-4.08095
TAG54:6(18:2)	-0.0360317	-0.5098	0.437737	-18.6571	-0.155209	0.877678	0.985886	-4.75381
TAG54:6(18:3)	-0.160152	-0.650949	0.330645	-20.6013	-0.665929	0.510457	0.967757	-4.69462
TAG54:5(20:4)	-0.360508	-0.763639	0.0426229	-20.3122	-1.82502	0.0777975	0.929477	-4.32183
TAG54:5(18:1)	-0.112548	-0.555094	0.329998	-18.1959	-0.519013	0.607494	0.967757	-4.71903
TAG54:5(18:2)	-0.0182612	-0.470245	0.433723	-17.7466	-0.0824527	0.934825	0.995554	-4.75629
TAG54:5(18:3)	-0.0698249	-0.474807	0.335157	-20.698	-0.351862	0.727359	0.967757	-4.73961
TAG54:5(16:0)	-0.338819	-0.740373	0.0627356	-21.1079	-1.72195	0.095197	0.929477	-4.36594
TAG54:5(16:1)	-0.280273	-0.850595	0.290049	-24.4077	-1.00291	0.32379	0.967757	-4.61738
TAG54:4(18:3)	-0.0559955	-0.49588	0.383889	-22.4991	-0.259784	0.796774	0.981254	-4.74762
TAG54:4(18:2)	-0.039841	-0.454969	0.375287	-17.6013	-0.195861	0.846017	0.985886	-4.75178
TAG54:4(18:1)	-0.138945	-0.569053	0.291162	-16.9314	-0.659272	0.514664	0.967757	-4.69585
TAG54:4(18:0)	-0.0757614	-0.496743	0.345221	-20.0171	-0.367268	0.715953	0.967757	-4.73804
TAG54:4(16:0)	-0.202068	-0.665835	0.261699	-21.0643	-0.889193	0.380853	0.967757	-4.64665
TAG54:4(16:1)	-0.322902	-0.856818	0.211014	-24.6141	-1.23423	0.226534	0.967757	-4.54838
TAG54:3(16:0)	-0.0724521	-0.51726	0.372356	-21.229	-0.332412	0.74185	0.967757	-4.7415
TAG54:3(18:1)	-0.0502567	-0.484511	0.383997	-16.9472	-0.236183	0.814868	0.981254	-4.74929
TAG54:3(18:2)	-0.0390979	-0.460001	0.381805	-19.116	-0.18957	0.850901	0.985886	-4.75212
TAG54:2(18:2)	-0.0977944	-0.587626	0.392037	-22.0092	-0.407442	0.686526	0.967757	-4.73363
TAG54:2(18:1)	-0.0384177	-0.491529	0.414694	-18.6986	-0.173031	0.863769	0.985886	-4.75298
TAG54:2(18:0)	-0.125607	-0.608704	0.35749	-19.5094	-0.530611	0.599527	0.967757	-4.71731
TAG54:1(18:0)	-0.130816	-0.745127	0.483494	-21.4137	-0.434583	0.666921	0.967757	-4.73039
TAG54:1(18:1)	-0.0277756	-0.580344	0.524793	-21.6218	-0.102583	0.918965	0.995554	-4.75575
TAG54:0(18:0)	0.149881	-0.517889	0.817652	-23.9938	0.458056	0.650156	0.967757	-4.72743
TAG56:10(18:1)	0.0482875	-0.514019	0.610594	-24.5334	0.175251	0.86204	0.985886	-4.75287
TAG56:8(22:6)	-0.508134	-1.10875	0.0924801	-21.7294	-1.72656	0.0943551	0.929477	-4.364
TAG56:8(18:1)	-0.16917	-0.721434	0.383094	-24.6425	-0.625137	0.536526	0.967757	-4.70198
TAG56:8(18:2)	-0.489903	-0.968414	-0.0113924	-22.5862	-2.08938	0.0451043	0.929477	-4.20136
TAG56:7(22:6)	-0.346777	-0.969222	0.275668	-21.335	-1.13697	0.264398	0.967757	-4.57889
TAG56:7(22:5)	-0.453334	-0.895477	-0.0111911	-21.9458	-2.09244	0.04481	0.929477	-4.19991
TAG56:7(20:4)	-0.38648	-0.752315	-0.0206459	-21.2565	-2.15596	0.0390856	0.929477	-4.16954
TAG56:7(20:5)	-0.285547	-0.962423	0.391329	-24.2966	-0.860928	0.395989	0.967757	-4.65343
TAG56:7(18:2)	-0.356303	-0.791459	0.0788533	-21.8755	-1.67099	0.104947	0.929477	-4.38709
TAG56:7(18:3)	-0.269518	-0.787033	0.247997	-25.2304	-1.06283	0.296195	0.967757	-4.6007
TAG56:6(22:5)	-0.597855	-1.07475	-0.120964	-21.5953	-2.55844	0.0157044	0.929477	-3.96695
TAG56:6(22:4)	-0.342753	-0.837898	0.152392	-23.5262	-1.41269	0.16786	0.943107	-4.48706
TAG56:6(20:3)	-0.274093	-0.698639	0.150454	-23.0621	-1.31756	0.197453	0.947106	-4.52059
TAG56:6(20:4)	-0.285801	-0.612918	0.0413148	-20.8929	-1.78304	0.0845268	0.929477	-4.34
TAG56:6(18:2)	-0.218067	-0.626047	0.189912	-22.0885	-1.09081	0.283889	0.967757	-4.59262
TAG56:5(22:4)	-0.29079	-0.678415	0.0968355	-23.189	-1.53097	0.136076	0.929477	-4.44285
TAG56:5(20:1)	-0.194004	-0.73886	0.350851	-24.9547	-0.726655	0.472973	0.967757	-4.68285
TAG56:5(20:2)	-0.419068	-0.892404	0.0542678	-23.8722	-1.80681	0.0806572	0.929477	-4.32975
TAG56:5(20:3)	-0.543601	-1.03806	-0.0491392	-23.0249	-2.2436	0.032259	0.929477	-4.12684
TAG56:5(18:1)	-0.352634	-0.773169	0.0679012	-21.5456	-1.71128	0.097174	0.929477	-4.37041
TAG56:5(18:2)	-0.0544483	-0.488508	0.379611	-22.8253	-0.255996	0.799671	0.981254	-4.7479
TAG56:4(20:1)	0.0714999	-0.479762	0.622762	-23.9729	0.264695	0.793023	0.981254	-4.74726
TAG56:4(20:2)	0.0388002	-0.392597	0.470197	-23.9432	0.18355	0.85558	0.985886	-4.75244
TAG56:4(18:1)	-0.120261	-0.57102	0.330497	-22.2987	-0.544479	0.590067	0.967757	-4.71521
TAG56:4(18:2)	0.0684063	-0.345217	0.482029	-23.389	0.337512	0.73804	0.967757	-4.74102
TAG56:3(20:1)	-0.0422578	-0.557885	0.473369	-23.9806	-0.167252	0.868275	0.985886	-4.75326
TAG56:3(18:1)	0.0079076	-0.467471	0.483286	-22.8653	0.0339472	0.97314	0.995782	-4.75709
TAG56:3(18:2)	0.0876624	-0.472782	0.648107	-24.3607	0.319212	0.75174	0.967757	-4.74273
TAG56:2(18:1)	0.0361272	-0.613187	0.685441	-23.936	0.113547	0.91034	0.995554	-4.75541
TAG58:9(22:6)	-0.367102	-0.999583	0.265378	-23.4878	-1.18451	0.245352	0.967757	-4.56424
TAG58:9(22:5)	-0.286664	-0.842272	0.268945	-24.9422	-1.05294	0.300633	0.967757	-4.60351
TAG58:8(22:6)	-0.453979	-1.01658	0.10862	-23.3429	-1.64678	0.109861	0.929477	-4.39699
TAG58:8(22:5)	-0.414965	-0.890567	0.0606367	-23.8182	-1.7806	0.0849324	0.929477	-4.34105
TAG58:7(22:6)	-0.357628	-0.971049	0.255793	-24.7438	-1.18979	0.243299	0.967757	-4.56259
TAG58:7(22:5)	-0.409991	-0.944921	0.12494	-23.7931	-1.56414	0.128093	0.929477	-4.42996
PG	0.00257954	-0.387922	0.393081	-24.2919	0.0134809	0.989332	0.996373	-4.75723
BMP	0.048438	-0.157631	0.254507	-24.9256	0.479703	0.634857	0.967757	-4.72456
SL	0.102594	-0.136546	0.341735	-21.7298	0.875523	0.388126	0.967757	-4.64996
FFA	-0.336696	-0.760424	0.0870314	-11.7552	-1.62162	0.115168	0.929477	-4.40715
PE-O	0.157534	-0.11239	0.427458	-14.1176	1.19105	0.242811	0.967757	-4.56219
PE	-0.0259112	-0.435756	0.383934	-15.646	-0.129023	0.898186	0.995554	-4.75488
PI	-0.111893	-0.426205	0.20242	-17.0171	-0.726505	0.473063	0.967757	-4.68288
PS	0.353935	-0.19114	0.899011	-21.8869	1.32515	0.194953	0.943107	-4.51798
GM3	0.0736074	-0.168538	0.315752	-18.6084	0.620361	0.539624	0.967757	-4.70281
PA	0.0589105	-0.202803	0.320624	-18.7336	0.459372	0.649222	0.967757	-4.72726
LPE	-0.00603731	-0.269281	0.257206	-14.3224	-0.0468041	0.962974	0.995554	-4.75694
LPI	-0.256671	-0.534501	0.0211596	-23.3281	-1.88536	0.0689295	0.929477	-4.29522
LPA	-0.0692692	-0.339468	0.20093	-18.7604	-0.523185	0.604623	0.967757	-4.71841
Cer	-0.03585	-0.270028	0.198328	-18.4177	-0.312422	0.756844	0.967757	-4.74334
LPC	-0.0607951	-0.235155	0.113565	-11.8011	-0.711574	0.482131	0.967757	-4.68587
PC-O	0.207944	-0.00475222	0.420639	-13.9245	1.99519	0.0550136	0.929477	-4.24541
PC	0.0162343	-0.177659	0.210127	-9.43888	0.170871	0.865453	0.985886	-4.75309
OX-PC	0.135956	-0.0968683	0.36878	-16.8001	1.1917	0.24256	0.967757	-4.56198
SM	0.0686978	-0.13548	0.272875	-10.7492	0.686647	0.497488	0.967757	-4.69072
HexCer	0.0945031	-0.169779	0.358785	-17.2828	0.729755	0.471102	0.967757	-4.68223
LacCer	0.0444997	-0.208989	0.297988	-18.5154	0.358259	0.722615	0.967757	-4.73897
Gb3	0.120546	-0.0858594	0.326951	-18.9633	1.19187	0.242494	0.967757	-4.56193
DAG	-0.26577	-0.609094	0.0775549	-14.9468	-1.57979	0.124462	0.929477	-4.42381
TAG	-0.134446	-0.533152	0.26426	-12.174	-0.688166	0.496544	0.967757	-4.69042

## Sheet: Supplementary_Table_2
	logFC	CI.L	CI.R	AveExpr	t	P.Value	adj.P.Val	B
Taurine	0.00691864	-0.172728	0.186565	21.6083	0.078812	0.937731	0.997418	-5.9152
Sarcosine	0.126673	-0.312803	0.566149	9.54099	0.589848	0.559921	0.927681	-5.752
Cysteine-S-sulfate	0.145324	-0.0459597	0.336608	12.3985	1.55471	0.131003	0.663251	-4.80586
Acetylglycine	-0.194112	-0.622589	0.234366	13.0559	-0.927073	0.36164	0.856034	-5.5115
L-Aspartic acid	-0.0140157	-0.229565	0.201534	15.4486	-0.133063	0.895075	0.997164	-5.90968
L-Asparagine	0.0888764	-0.061283	0.239036	9.34606	1.21122	0.235715	0.746978	-5.23159
L-Threonine	0.0241032	-0.164428	0.212635	17.5713	0.261626	0.795483	0.997164	-5.88532
Creatine	0.289385	-0.154702	0.733471	15.5859	1.33352	0.192878	0.697349	-5.09056
L-Homocysteine	-0.0157895	-0.460727	0.429148	13.0141	-0.0726207	0.942613	0.997418	-5.91565
L-Glutamine	0.0706358	-0.0545457	0.195817	24.0069	1.15472	0.257756	0.752934	-5.29265
Ornithine	-0.0198694	-0.224226	0.184487	18.2777	-0.19897	0.843693	0.997164	-5.89917
Pyroglutamic acid	0.0738939	-0.128607	0.276395	19.8271	0.746744	0.461308	0.901864	-5.65286
4-Hydroxyproline	-0.0843945	-0.456181	0.287392	14.3956	-0.464527	0.645784	0.941949	-5.81486
N-Acetyl-L-alanine	-0.086219	-0.271213	0.0987752	18.8334	-0.953752	0.348195	0.853002	-5.48815
Pipecolic acid	0.238568	-0.0860811	0.563218	12.9223	1.50379	0.143589	0.675365	-4.87468
N-Formyl-L-methionine	-0.143951	-0.409479	0.121577	15.4596	-1.10941	0.276486	0.765819	-5.3397
Aminoadipic acid	-0.240263	-2.16264	1.68212	11.1699	-0.255763	0.799963	0.997164	-5.88678
N-methyl-L-glutamic Acid	-0.105167	-0.295941	0.0856069	12.3799	-1.12811	0.268642	0.765819	-5.32049
Citrulline	0.0118456	-0.200846	0.224537	16.2879	0.113972	0.910056	0.997164	-5.91194
D-xylo-Form	-0.056714	-0.196081	0.0826534	15.4343	-0.83276	0.411875	0.885638	-5.58904
(R)C(R)S-S-Propylcysteine sulfoxide	0.140144	-3.1621	3.44239	11.4513	0.0868473	0.931398	0.997164	-5.91456
L-Lysine	-0.0381934	-0.186679	0.110292	19.0767	-0.526375	0.602683	0.935696	-5.78567
N-Acetyl-L-aspartic acid	0.151338	-0.0523309	0.355008	5.99573	1.5206	0.139332	0.670568	-4.85218
3-Methylcrotonylglycine	-0.0350535	-0.583156	0.513049	9.45126	-0.130876	0.896789	0.997164	-5.90995
Alanylaspartic acid	0.0943774	-0.189352	0.378107	14.7278	0.680698	0.501532	0.925525	-5.69733
2-Methylbutyrylglycine	-0.0749455	-0.363961	0.21407	11.6593	-0.530658	0.599749	0.935696	-5.78351
4-Hydroxystachydrine	0.0621871	-0.208685	0.333059	9.78829	0.469815	0.642047	0.941949	-5.8125
N-Acetylvaline	-0.0537114	-0.224467	0.117044	12.0818	-0.643696	0.524897	0.927681	-5.72051
gamma-Glutamylalanine	0.0977124	-0.472127	0.667552	14.6588	0.350903	0.728231	0.985637	-5.85912
Aspartyl-Threonine	0.179845	-0.265108	0.624797	14.2446	0.827131	0.415005	0.885638	-5.59341
N6-Acetyl-L-lysine	0.134183	-0.0679425	0.336309	7.22039	1.35852	0.184909	0.692071	-5.06026
DL-2-Aminooctanoic acid	-0.0112936	-0.396796	0.374209	9.29129	-0.0599509	0.952611	0.997418	-5.91646
L-Phenylalanine	-0.0258684	-0.135865	0.0841284	21.9447	-0.48126	0.633991	0.941949	-5.80732
Glutamylthreonine	-0.170229	-0.869213	0.528755	-2.04296	-0.498375	0.622028	0.941949	-5.79933
Phenylacetylglycine	-0.00113516	-0.221882	0.219612	5.18031	-0.0105233	0.991677	0.997418	-5.91813
Nicotianine	-0.0776265	-0.549869	0.394615	8.17266	-0.336385	0.739035	0.992073	-5.8639
3-Methoxytyrosine	-0.214179	-0.484729	0.0563719	14.048	-1.62001	0.116197	0.65013	-4.71483
Histidylthreonine	-0.0152434	-0.372465	0.341979	15.083	-0.0873242	0.931022	0.997164	-5.91452
4-(4'-Methyl[2,2'-bipyridin]-4-yl)butanoic acid	-0.033014	-0.390741	0.324713	10.4841	-0.188859	0.851536	0.997164	-5.90105
N2-gamma-Glutamylglutamine	0.104414	-0.358373	0.567201	10.2399	0.461707	0.647782	0.941949	-5.81611
Leucyl-Aspartate	-0.20017	-0.404568	0.00422875	12.5696	-2.00406	0.0546083	0.57709	-4.12003
gamma-Glutamylmethionine	0.0173765	-0.442871	0.477624	14.5697	0.0772613	0.938953	0.997418	-5.91532
Capryloylglycine	-0.115173	-0.528071	0.297725	9.56783	-0.570818	0.572578	0.927681	-5.76248
5-Hydroxy-L-tryptophan	0.0302949	-0.140645	0.201235	7.28287	0.362673	0.719513	0.985637	-5.85511
N-Acetyl-L-phenylalanine	0.0655007	-0.215936	0.346937	12.7499	0.476272	0.637496	0.941949	-5.80959
Phenylpropionylglycine	-0.0640566	-0.348261	0.220147	3.73196	-0.461237	0.648114	0.941949	-5.81631
Beta-Citryl-L-glutamic acid	0.0691229	-0.232692	0.370938	8.61978	0.468675	0.642852	0.941949	-5.81301
N-Acetylaspartylglutamic acid	-0.169275	-0.355042	0.0164913	13.775	-1.86473	0.0725027	0.57709	-4.34708
gamma-Glutamylleucine	-0.0614503	-0.267868	0.144968	13.1695	-0.609209	0.547192	0.927681	-5.74098
N-lactoyl-Phenylalanine	-0.0124009	-0.304324	0.279522	13.4933	-0.0869311	0.931332	0.997164	-5.91455
Tyrosyl-Alanine	-0.197987	-0.558827	0.162853	9.72784	-1.12283	0.270841	0.765819	-5.32595
Hypoglycin B	-0.184179	-0.543308	0.17495	13.4785	-1.04949	0.302732	0.808726	-5.39929
Isomer of hypoglycin B	-0.588126	-1.09744	-0.0788151	8.78247	-2.36308	0.0251388	0.57709	-3.48197
Indolylacryloylglycine	-0.0881399	-0.811109	0.634829	13.8342	-0.249484	0.804768	0.997164	-5.8883
N-acetyltryptophan	0.138912	-0.282464	0.560288	5.39404	0.674622	0.505329	0.927681	-5.70123
Phenylacetylglutamine	0.174167	-0.656182	1.00452	20.2214	0.429235	0.670966	0.957972	-5.82991
Aspartylphenylalanine	0.540916	-0.359793	1.44163	9.85188	1.22895	0.229097	0.741398	-5.21189
Phenylalanylaspartic acid	-0.264864	-0.948698	0.418971	5.28868	-0.792614	0.434523	0.885638	-5.61965
4-Methylmannonic phenylhydrazide	-0.530986	-1.1685	0.106529	7.2872	-1.70444	0.0991316	0.607695	-4.5926
Cysteineglutathione disulfide	0.0545632	-0.434278	0.543404	6.96976	0.228414	0.820949	0.997164	-5.89313
Tyrosyl-Glutamate	0.0307648	-0.190351	0.25188	7.63299	0.284724	0.777905	0.997164	-5.87927
Imazamethabenz	0.0498394	-0.287319	0.386998	16.3483	0.302502	0.764456	0.993938	-5.87427
Isomer 1 of imazamethabenz	-0.0325149	-0.427067	0.362038	17.5852	-0.168643	0.867264	0.997164	-5.90452
Isomer 2 of imazamethabenz	0.00498517	-0.407221	0.417191	7.54682	0.0247489	0.980427	0.997418	-5.91789
2-[2-(1,3-Dioxo-1,3-dihydro-isoindol-2-yl)-acetylamino]-4-methyl-pentanoic acid	-0.00559104	-0.399569	0.388387	9.74128	-0.029041	0.977033	0.997418	-5.91778
Indolebutyroyl aspartic acid	0.0123658	-0.37977	0.404502	10.1733	0.0645322	0.948995	0.997418	-5.91618
Tryptophyl-Glutamate	-0.000977708	-0.865817	0.863862	14.2997	-0.00231347	0.99817	0.998927	-5.91818
Pro Ser Ser Val	-0.508294	-1.03003	0.013441	13.8168	-1.99368	0.0557938	0.57709	-4.13737
Tryptophyl-Histidine	0.106687	-1.24335	1.45672	6.95873	0.161718	0.872664	0.997164	-5.90562
Phenylalanylphenylalanine	-0.00704646	-0.450788	0.436696	15.9319	-0.0324961	0.974302	0.997418	-5.91768
Dityrosine	-0.0197783	-0.441955	0.402398	8.01098	-0.0958704	0.924292	0.997164	-5.91377
Arg Ser Phe	-0.0191975	-0.270847	0.232452	12.6771	-0.156113	0.87704	0.997164	-5.90647
Nocardicin C	-0.1272	-0.417763	0.163363	9.15947	-0.895853	0.377804	0.857641	-5.53803
Glu Lys Tyr Ser Asn	0.0330554	-0.183332	0.249442	13.5838	0.312609	0.756844	0.993938	-5.87129
Pro Tyr Tyr Val	-0.142462	-0.506711	0.221788	15.5121	-0.800368	0.430091	0.885638	-5.61385
Thr Leu Phe Tyr	-0.307331	-0.595761	-0.0189008	13.3653	-2.1805	0.0375909	0.57709	-3.81553
Thr Leu Tyr Phe	-0.187036	-0.530105	0.156034	11.4072	-1.11566	0.273846	0.765819	-5.33331
Benzenebutanoic acid	0.0433577	-0.278188	0.364903	6.63698	0.275939	0.784577	0.997164	-5.88163
2-Phenylbutyric acid	0.0686107	-0.0678235	0.205045	15.387	1.0291	0.312049	0.812953	-5.41887
Homoveratric acid	0.566062	-0.0870252	1.21915	6.34411	1.77371	0.0867514	0.57709	-4.48863
Benzoic acid	0.101468	-0.120177	0.323112	12.9407	0.93683	0.356684	0.854516	-5.50303
Salicylic acid	0.160678	-0.0922854	0.413641	14.9216	1.29984	0.204028	0.706541	-5.1306
2,6-Dihydroxybenzoic acid	0.324922	-0.0998973	0.749741	4.59716	1.56518	0.12853	0.663251	-4.79147
Gentisic acid	-0.728449	-1.44285	-0.0140506	14.8855	-2.08665	0.0459409	0.57709	-3.97978
2,4-dihydroxy-3-methoxybenzoic acid	-0.324405	-0.699478	0.0506693	16.2369	-1.76995	0.0873888	0.57709	-4.49436
4-methoxygentisic acid	-0.694705	-1.3549	-0.0345059	19.6159	-2.15336	0.0398541	0.57709	-3.86355
3-Hydroxy-4-methoxymandelate	-0.240364	-0.561948	0.0812189	5.39351	-1.52956	0.137103	0.668823	-4.84009
Epinephrine	0.0139739	-0.0826287	0.110576	14.9188	0.296018	0.769353	0.996783	-5.87613
Hippuric acid	0.368903	-0.536107	1.27391	10.2391	0.83416	0.411099	0.885638	-5.58794
3-Hydroxyhippuric acid	0.206863	-0.494725	0.90845	11.9271	0.60338	0.551008	0.927681	-5.74434
2-(pyridin-2-ylamino)benzoic acid	-0.159339	-0.820614	0.501937	15.8562	-0.493094	0.625708	0.941949	-5.80182
2-[(3-Ethylpiperazin-1-yl)methyl]benzoic acid	-0.298371	-0.828596	0.231854	14.4254	-1.15156	0.259031	0.752934	-5.29599
12a-Hydroxy-3-oxocholadienate	0.216263	-0.33198	0.764506	5.56698	0.807234	0.426189	0.885638	-5.60867
7-Ketolithocholate	1.02721	-0.63585	2.69027	3.19599	1.26399	0.216432	0.718453	-5.17222
7-Ketodeoxycholic acid	1.25917	-1.6532	4.17153	3.38074	0.884762	0.383657	0.857641	-5.54725
3-Oxocholic acid	0.0846893	-1.53476	1.70414	2.02112	0.107017	0.915522	0.997164	-5.91268
Chenodeoxycholic acid	0.955525	-0.161167	2.07222	10.7769	1.75105	0.0906487	0.57709	-4.52301
Deoxycholic acid	-0.553398	-2.10573	0.998933	10.4053	-0.729531	0.471605	0.901864	-5.66483
Ursodeoxycholic acid	0.885028	-0.226468	1.99652	9.0322	1.62944	0.114177	0.65013	-4.70143
Isohyodeoxycholic acid	0.733868	-0.398483	1.86622	9.44811	1.32626	0.195241	0.697645	-5.09927
Ursocholic acid	1.62747	-0.211413	3.46635	10.2209	1.81113	0.0806285	0.57709	-4.43111
Isocholic acid	0.582811	-0.955348	2.12097	11.7593	0.775384	0.444472	0.88927	-5.63235
Muricholic acid	0.895216	-0.757175	2.54761	1.93247	1.10868	0.276798	0.765819	-5.34045
Cholic acid	0.702831	-1.11653	2.52219	11.7091	0.790538	0.435715	0.885638	-5.62119
3b,4b,7a,12a-Tetrahydroxy-5b-cholanoate	-0.291875	-1.17967	0.595925	12.4374	-0.672779	0.506484	0.927681	-5.7024
Glycolithocholate	0.134936	-1.20203	1.4719	5.14834	0.206537	0.837833	0.997164	-5.89769
Glycoursodeoxycholic acid	0.178734	-0.916575	1.27404	18.6768	0.333935	0.740863	0.992073	-5.86469
Chenodeoxycholylglycine	-0.0669851	-1.14156	1.00759	14.9403	-0.127565	0.899385	0.997164	-5.91036
Glycodeoxycholate	-4.61558	-8.81178	-0.419383	16.4306	-2.25092	0.0322468	0.57709	-3.689
Glycohyocholic acid	0.201154	-0.76203	1.16434	9.67719	0.427375	0.672304	0.957972	-5.83067
Glycocholic acid	-0.120183	-1.26335	1.02299	11.1609	-0.21514	0.831184	0.997164	-5.89595
Lithocholyltaurine	0.129217	-0.490511	0.748944	12.0996	0.426685	0.672801	0.957972	-5.83095
Taurochenodesoxycholic acid	-0.320423	-0.887908	0.247062	7.04877	-1.15547	0.257451	0.752934	-5.29185
Taurocholic acid	-0.233147	-1.80618	1.33988	8.01503	-0.303307	0.763849	0.993938	-5.87403
27-Norcholestanehexol	-0.0165284	-0.388062	0.355006	8.93233	-0.0910382	0.928096	0.997164	-5.9142
Glyceric acid	-0.0136768	-0.245055	0.217701	11.5349	-0.120963	0.904565	0.997164	-5.91115
Threonic Acid	-0.101242	-0.343998	0.141514	21.5713	-0.853456	0.400493	0.877642	-5.57269
Arabinonic acid	-0.0048725	-0.225156	0.215411	17.7415	-0.0452649	0.964211	0.997418	-5.9172
Glucuronic acid/Galaturonic acid	-0.0533446	-0.247368	0.140678	15.8329	-0.562637	0.578063	0.927681	-5.76689
Glucose/Galactose/Fructose/Mannose	-0.18769	-0.383971	0.00859201	14.192	-1.95682	0.0601868	0.57709	-4.19839
Gluconic acid	-0.127038	-0.312824	0.0587472	12.5143	-1.39931	0.172465	0.692071	-5.00979
Sedoheptulose 7-phosphate	0.034501	-0.293831	0.362833	10.5237	0.215035	0.831265	0.997164	-5.89597
Cytidine	0.0265494	-0.361022	0.414121	10.8199	0.140182	0.889498	0.997164	-5.90874
5,6-Dihydrouridine	-0.120342	-0.312626	0.0719406	7.70811	-1.28076	0.210558	0.718383	-5.15287
N-Acetylmuramate	-0.0976813	-0.441537	0.246174	16.8904	-0.581334	0.565566	0.927681	-5.75673
N-Acetylneuraminic acid	-0.0634527	-0.301912	0.175006	16.1723	-0.544537	0.59029	0.933002	-5.77641
p-Cresol glucuronide	-0.535171	-1.82402	0.753674	13.2083	-0.849732	0.402526	0.878665	-5.57566
2-Phenylethyl b-D-glucopyranoside	-0.282488	-0.670117	0.105141	14.3464	-1.49133	0.146814	0.675365	-4.89122
2,8-Dihydroxyquinoline-b-D-glucuronide	-0.543241	-1.25763	0.17115	4.37149	-1.55613	0.130666	0.663251	-4.80391
MHPG Glucuronide	-0.11932	-0.359412	0.120773	4.69667	-1.01701	0.31767	0.813757	-5.43032
Nicotine glucuronide	0.108705	-0.270369	0.487779	15.3357	0.586836	0.561914	0.927681	-5.75368
7-Hydroxyterpineol 8-glucoside	-0.671234	-2.58442	1.24195	10.9987	-0.717971	0.478595	0.904013	-5.67272
Adhumulinic acid	-0.108604	-0.518711	0.301503	6.28261	-0.541923	0.592065	0.933002	-5.77776
Humulinic acid A	-0.302781	-0.687684	0.0821223	9.95306	-1.60978	0.11842	0.65013	-4.72929
C75	0.0534559	-0.0817395	0.188651	8.276	0.809141	0.425109	0.885638	-5.60722
Fumaric acid	-0.0877319	-0.333975	0.158512	9.26632	-0.729093	0.471869	0.901864	-5.66513
Methylmalonic acid	0.043638	-0.28429	0.371566	12.5224	0.272318	0.787333	0.997164	-5.88258
Succinic acid	0.0163826	-0.334422	0.367187	15.8764	0.0955669	0.924531	0.997164	-5.9138
Glutaric acid	0.28376	-0.115289	0.682809	7.5593	1.45517	0.156502	0.675365	-4.93858
Monoethyl malonic acid	0.194394	-0.139614	0.528401	2.91373	1.19101	0.243432	0.752934	-5.25373
Methylsuccinic acid	0.226089	0.055135	0.397042	12.4141	2.70639	0.0113414	0.53021	-2.80979
2-Hydroxyglutarate	-0.0433409	-0.526595	0.439913	5.7474	-0.183532	0.855674	0.997164	-5.902
3,3'-Thiobispropanoic acid	-0.176262	-0.329481	-0.0230423	15.3068	-2.35415	0.0256472	0.57709	-3.49868
Ascorbic acid	-0.0207789	-0.331752	0.290194	10.9587	-0.136738	0.892195	0.997164	-5.9092
Citric acid	-0.318996	-0.603873	-0.0341181	22.1732	-2.29148	0.0294894	0.57709	-3.61489
Isocitric acid	-0.204048	-0.503977	0.0958812	11.2606	-1.39221	0.174583	0.692071	-5.01867
2-Methylcitric acid	-0.0169312	-0.198471	0.164609	11.8314	-0.190856	0.849986	0.997164	-5.90069
Hydrocinnamic acid	-0.242717	-1.20322	0.717788	7.2629	-0.51712	0.609046	0.935696	-5.79026
D-Phenyllactic acid	-0.215202	-0.516889	0.0864849	16.9548	-1.45976	0.155246	0.675365	-4.93263
Hydroxyphenyllactic acid	-0.284854	-0.629865	0.0601564	14.6258	-1.68959	0.101972	0.607695	-4.61448
Cinnamic acid	-0.258268	-0.541805	0.0252702	11.7561	-1.86401	0.0726067	0.57709	-4.34822
trans-Cinnamic acid	0.194558	-0.0883039	0.477421	8.30857	1.40755	0.170031	0.692071	-4.99943
Phenylpyruvic acid	0.118938	-0.349341	0.587218	15.2652	0.519765	0.607224	0.935696	-5.78896
2-Hydroxycinnamic acid	-0.285754	-0.599843	0.0283343	6.80439	-1.86179	0.0729296	0.57709	-4.35174
4-Hydroxyphenylpyruvic acid	-0.0747337	-0.505328	0.35586	9.72044	-0.355172	0.725065	0.985637	-5.85768
3,4-Dimethoxycinnamic acid	0.190732	-0.162581	0.544044	13.0228	1.10472	0.278479	0.765819	-5.34448
Rosmarinic acid	0.118602	-0.208323	0.445526	11.6045	0.742393	0.463898	0.901864	-5.65591
Propylparaben	0.0617334	-0.298852	0.422319	7.62069	0.350351	0.728641	0.985637	-5.85931
Glutamic acid glutamate	-0.252115	-0.499073	-0.00515741	14.6619	-2.08914	0.0456998	0.57709	-3.97549
Indolelactic acid	-0.218387	-0.524921	0.088148	10.8249	-1.45793	0.155745	0.675365	-4.93501
4-(Butan-2-yl)cyclohexane-1-carboxylic acid	-0.457385	-0.964162	0.0493923	5.55161	-1.84695	0.0751165	0.57709	-4.37517
Quinol glucuronide	0.0536024	-0.799466	0.906671	12.698	0.128585	0.898585	0.997164	-5.91024
3-(2,3,4-trimethoxyphenyl)propanoic acid	-0.789459	-1.57795	-0.00097064	19.1665	-2.04892	0.0497369	0.57709	-4.04436
2-[4-(furan-2-carbonyl)piperazine-1-carbonyl]-cyclohex-1-enecarboxylic acid	0.0387979	-0.346861	0.424457	5.28272	0.205871	0.838349	0.997164	-5.89783
Tryptophan 2-C-mannoside	-0.0422943	-0.18532	0.100732	12.6007	-0.605141	0.549853	0.927681	-5.74333
1-O-Cinnamoyl-b-D-gentiobiose	-0.072987	-0.809021	0.663047	9.13431	-0.202926	0.840628	0.997164	-5.8984
Butyric acid	0.34332	-0.0571822	0.743822	12.565	1.75422	0.0900947	0.57709	-4.51822
2-Ethylhydracrylic acid	-0.140517	-0.389251	0.108217	14.3558	-1.15607	0.257212	0.752934	-5.29122
2-Hydroxy-2-methylbutyric acid	0.00112931	-0.434616	0.436874	5.8849	0.00530359	0.995805	0.998927	-5.91817
3-Hydroxyisovaleric acid	0.0204398	-0.239163	0.280043	15.5354	0.161123	0.873128	0.997164	-5.90571
3-Hydroxyvaleric acid	-0.187185	-1.04348	0.669107	11.341	-0.447342	0.657995	0.953838	-5.82234
2,3-Dihydroxyvaleric acid	-0.698552	-1.17195	-0.225152	10.3264	-3.01968	0.00527747	0.378529	-2.15301
2-Hydroxyadipic acid	-0.0233837	-0.307702	0.260935	3.77147	-0.168306	0.867527	0.997164	-5.90457
3-Hydroxyadipic acid	-0.283022	-0.857765	0.29172	3.12547	-1.00772	0.322034	0.821188	-5.43903
2-Ethyl-2-Hydroxybutyric acid	-0.223762	-0.520864	0.0733403	15.8266	-1.54124	0.134242	0.663251	-4.82425
2-Methyl-3-hydroxyvaleric acid	-0.203259	-0.634636	0.228117	20.0694	-0.964238	0.343003	0.851437	-5.4788
Leucinic acid	-0.1895	-0.487381	0.108381	16.3731	-1.30183	0.203353	0.706541	-5.12825
Mevalonic acid	-0.198324	-0.369734	-0.0269139	13.3938	-2.36771	0.0248782	0.57709	-3.47327
Pantoic acid	-0.00141467	-0.214158	0.211329	13.2401	-0.0136078	0.989237	0.997418	-5.9181
3-Methyladipic acid	0.0304929	-0.213481	0.274467	13.7486	0.255768	0.799959	0.997164	-5.88677
2-Octenoic acid	-0.205375	-0.64551	0.23476	3.32998	-0.954887	0.34763	0.853002	-5.48714
Hydroxyoctanoic acid	-0.105982	-0.515318	0.303355	8.30915	-0.529836	0.600312	0.935696	-5.78393
3-Hydroxyoctanoic acid	-0.511552	-0.977203	-0.0459019	18.4921	-2.24812	0.0324453	0.57709	-3.69408
Decadienedioic acid	-0.673934	-1.4408	0.0929349	11.6008	-1.7984	0.0826684	0.57709	-4.45078
dec-3-enedioic acid	0.263454	-0.792078	1.31899	13.6098	0.510768	0.613431	0.937696	-5.79337
(8Z)-dec-8-enoic acid	-0.41946	-1.02971	0.190791	13.1554	-1.4066	0.17031	0.692071	-5.00063
Dodecadienoic acid	-0.463941	-0.957961	0.0300781	15.7913	-1.92181	0.0646367	0.57709	-4.25556
3-Oxododecanoic acid	-0.472084	-1.0639	0.119731	10.3965	-1.63239	0.113552	0.65013	-4.69723
Dodecanedioic acid	-0.198218	-0.790581	0.394144	13.1694	-0.684773	0.498995	0.925525	-5.6947
Dodecanoic acid	-0.310783	-1.03441	0.412841	15.654	-0.878891	0.386779	0.857641	-5.55209
3M5	0.00442536	-0.254511	0.263362	16.3297	0.034974	0.972343	0.997418	-5.9176
3-CMPFP	0.0319078	-0.278794	0.342609	15.4247	0.210157	0.835034	0.997164	-5.89697
Goshuyic acid	-0.525741	-1.29881	0.24733	9.161	-1.39169	0.174738	0.692071	-5.01932
3-Oxotetradecanoic acid	-0.635819	-1.32746	0.0558239	15.6825	-1.88123	0.0701482	0.57709	-4.32084
2-methyl-tridecanedioic acid	-0.156616	-0.554953	0.241721	10.3078	-0.804591	0.427688	0.885638	-5.61067
Myristic acid	-0.17729	-0.673384	0.318805	15.5897	-0.731324	0.470526	0.901864	-5.6636
Palmitoleic acid	-0.312144	-0.968267	0.343979	5.90406	-0.973554	0.338434	0.851396	-5.47042
Palmitic acid	-0.233159	-0.721067	0.25475	18.0427	-0.977921	0.336307	0.849857	-5.46646
12S-HHT	-0.328007	-1.05511	0.399094	13.731	-0.923164	0.363639	0.857149	-5.51487
Alpha-Linolenic acid	-0.201434	-0.753654	0.350786	10.2173	-0.746467	0.461473	0.901864	-5.65305
13(S)-HpOTrE	-0.0841363	-0.871849	0.703576	18.3273	-0.218578	0.82853	0.997164	-5.89524
Linoleic acid	-0.439376	-1.05207	0.173322	15.9783	-1.46751	0.153141	0.675365	-4.92254
13-HODE	-0.0115167	-0.589746	0.566712	9.53917	-0.0407586	0.967771	0.997418	-5.91739
11-HpODE	-0.168534	-0.719405	0.382337	12.5951	-0.626079	0.536224	0.927681	-5.73111
Oleic acid	-0.263562	-0.920143	0.393019	12.7898	-0.821457	0.418176	0.885638	-5.5978
Octadecanedioic acid	-0.204893	-0.836536	0.426749	7.14329	-0.663815	0.512121	0.927681	-5.70806
9,12,13-TriHOME	-0.226086	-0.821952	0.369781	7.71621	-0.776452	0.443851	0.88927	-5.63157
Eicosapentaenoic acid	-0.435773	-1.35848	0.486935	12.1978	-0.966466	0.341907	0.851437	-5.4768
Arachidonic acid	-0.536207	-0.953787	-0.118627	13.2909	-2.62774	0.0136673	0.547667	-2.96853
5,8,11-Eicosatrienoic acid	-0.481274	-1.14966	0.187113	12.5715	-1.47351	0.151526	0.675365	-4.91468
14,15-DiHETrE	0.141596	-1.41975	1.70294	11.6614	0.185584	0.85408	0.997164	-5.90164
Docosahexaenoic acid	-0.360283	-0.879472	0.158906	13.9928	-1.42007	0.166389	0.686355	-4.98361
FFA C22:5	-0.872408	-1.64949	-0.0953258	9.21681	-2.29743	0.0291035	0.57709	-3.60395
Glycolic acid	0.0311935	-0.240876	0.303263	9.12132	0.234626	0.81617	0.997164	-5.89175
L-Lactic acid	0.116017	-0.0865485	0.318582	25.3987	1.17205	0.250841	0.752934	-5.2742
L-Malic acid	-0.155665	-0.423859	0.112529	13.6333	-1.18777	0.244688	0.752934	-5.25725
(R)-3-Hydroxybutyric acid	-0.170269	-0.5378	0.197263	16.1829	-0.948047	0.351041	0.854516	-5.49319
(S)-3-Hydroxyisobutyric acid	-0.105294	-0.457592	0.247004	15.9705	-0.611624	0.545614	0.927681	-5.73959
2-Hydroxybutyric acid	-0.0695102	-0.66949	0.530469	16.517	-0.237084	0.81428	0.997164	-5.89119
4-Hydroxybutyric acid	-0.243072	-0.564933	0.0787891	15.6717	-1.54546	0.133222	0.663251	-4.81851
2,4-Dihydroxybutanoic acid	-0.309556	-0.635549	0.016437	16.2323	-1.94322	0.0618828	0.57709	-4.22069
2-Deoxypentonic acid	-0.156778	-0.506827	0.193271	10.9545	-0.916529	0.367047	0.857641	-5.52055
2-Hydroxydecanedioic acid	0.0561722	-0.263286	0.375631	11.0178	0.35983	0.721615	0.985637	-5.85609
3-Hydroxycapric acid	-0.183962	-0.586884	0.21896	15.2946	-0.934324	0.357952	0.854516	-5.50521
3-Hydroxydodecanoic acid	-0.735687	-1.4806	0.00923026	10.2522	-2.02104	0.052717	0.57709	-4.09153
Urocanic acid	-0.0225964	-0.541593	0.4964	5.81	-0.0890975	0.929625	0.997164	-5.91437
1H-Indole-3-carboxaldehyde	-0.104535	-0.347243	0.138173	7.44357	-0.88139	0.385448	0.857641	-5.55003
Indoleacetic acid	0.245789	-0.130446	0.622024	10.0979	1.33688	0.19179	0.697349	-5.08651
5-Hydroxyindoleacetic acid	-0.0707369	-0.274135	0.132661	13.2646	-0.711686	0.482419	0.908179	-5.67696
3-Indolepropionic acid	0.44325	-1.05563	1.94213	16.606	0.605164	0.549838	0.927681	-5.74331
Indoleacrylic acid	-0.124095	-1.03388	0.785686	14.4175	-0.279131	0.782151	0.997164	-5.88078
Glyoxylic acid	-0.0983619	-0.286708	0.0899841	13.5129	-1.06871	0.29413	0.793302	-5.38051
Pyruvate	-0.0790293	-0.282958	0.124899	25.333	-0.793052	0.434273	0.885638	-5.61932
Oxalacetate	-0.0371294	-0.353274	0.279015	13.3468	-0.240338	0.811781	0.997164	-5.89045
2-Ketobutyric acid	-0.187172	-0.540762	0.166419	18.7901	-1.08325	0.287738	0.78015	-5.36609
Oxoglutaric acid	0.0131543	-0.394879	0.421187	16.582	0.0659725	0.947858	0.997418	-5.91609
2-Keto-glutaramic acid	-0.174351	-0.497318	0.148616	13.3256	-1.10473	0.278477	0.765819	-5.34447
2-Methylacetoacetic acid	0.00565559	-0.509276	0.520587	14.0218	0.022476	0.982224	0.997418	-5.91794
alpha-Ketoisovaleric acid	-0.106465	-0.711602	0.498672	16.2856	-0.360034	0.721465	0.985637	-5.85602
2-Methyl-3-ketovaleric acid	-0.0484911	-0.425346	0.328364	9.38278	-0.263316	0.794193	0.997164	-5.88489
3-Oxohexanoic acid	-0.0675646	-0.419614	0.284485	10.9413	-0.39274	0.697421	0.978133	-5.84424
Ketoleucine	-0.0361162	-0.315086	0.242854	26.1976	-0.264932	0.79296	0.997164	-5.88449
Oxoadipic acid	-0.0767354	-0.405257	0.251786	12.3897	-0.477994	0.636285	0.941949	-5.80881
3-Oxodecanoic acid	-0.0258762	-0.582016	0.530264	9.29638	-0.0952154	0.924807	0.997164	-5.91383
sn2 LysoPC(15:0)	-0.309401	-0.654098	0.0352958	15.904	-1.83685	0.0766361	0.57709	-4.39102
sn1 LysoPC(16:0)	-0.0416872	-0.222142	0.138767	19.6128	-0.472744	0.639981	0.941949	-5.81119
sn2 LysoPC(18:1)	0.0222442	-0.225948	0.270436	13.9897	0.183408	0.855771	0.997164	-5.90202
sn2 LysoPC(20:3)	0.0212406	-0.253047	0.295529	6.00973	0.158471	0.875198	0.997164	-5.90612
sn2 LysoPC(22:6)	-0.220026	-0.56771	0.127658	16.4682	-1.29503	0.205659	0.707819	-5.13624
sn1 LysoPE(16:1)	0.0375457	-0.49772	0.572812	8.51727	0.143543	0.886867	0.997164	-5.90828
sn2 LysoPE(16:1)	0.234106	-0.191252	0.659465	2.49075	1.12628	0.2694	0.765819	-5.32238
sn1 LysoPE(18:1)	0.0114431	-0.436036	0.458922	13.295	0.0523311	0.958628	0.997418	-5.91687
sn2 LysoPE(18:1)	0.0452949	-0.256448	0.347038	7.24953	0.307187	0.760925	0.993938	-5.8729
sn1 LysoPE(20:2)	0.0731756	-0.158059	0.304411	19.6031	0.647594	0.522408	0.927681	-5.71813
sn2 LysoPE(20:2)	0.110056	-0.130756	0.350868	11.1226	0.935249	0.357484	0.854516	-5.50441
sn2 LysoPE(20:4)	0.12046	-0.159762	0.400683	10.0297	0.879695	0.386351	0.857641	-5.55143
sn2 LysoPE(22:6)	-0.0244879	-0.296372	0.247396	18.1262	-0.184314	0.855067	0.997164	-5.90186
Pseudouridine	0.63657	-0.939551	2.21269	6.81153	0.826508	0.415353	0.885638	-5.5939
Uridine	-0.27617	-0.545457	-0.00688372	17.6223	-2.09871	0.0447825	0.57709	-3.95896
Inosine	0.0269591	-0.536376	0.590295	10.1731	0.0979329	0.922668	0.997164	-5.91358
Xanthosine	-0.183715	-0.477738	0.110308	13.7797	-1.27865	0.211289	0.718383	-5.15531
Guanosine	0.147339	-0.407474	0.702152	7.51687	0.543452	0.591027	0.933002	-5.77698
Ribothymidine	-0.138203	-0.334922	0.0585166	16.4959	-1.43767	0.161371	0.67636	-4.96115
AMP	0.102201	-0.303843	0.508244	15.9366	0.515077	0.610454	0.935696	-5.79127
Phenol sulphate	0.267113	-0.524025	1.05825	19.6918	0.690928	0.495176	0.922903	-5.6907
Hydroquinone sulfate	0.229168	-0.420755	0.879091	17.0182	0.721577	0.476408	0.904013	-5.67027
2-(2,6-Dioxo-1,2,3,6-tetrahydropyrimidin-4-yl)ethanesulfonicacid	0.000289368	-0.436347	0.436925	12.2791	0.00135619	0.998927	0.998927	-5.91819
2-Hydroxy-3-(sulfooxy)benzoate	0.100099	-0.0381883	0.238386	10.6456	1.48128	0.149457	0.675365	-4.90449
p-Cresol sulfate	-0.360098	-1.87421	1.15401	17.4853	-0.486691	0.630183	0.941949	-5.80481
4-Methylcatechol 2-sulfate	-0.199997	-1.51323	1.11324	9.55464	-0.311654	0.757563	0.993938	-5.87157
Indoxyl sulfate	0.0253217	-0.547415	0.598059	17.1463	0.090475	0.92854	0.997164	-5.91425
4-vinylphenol Sulfate	-0.186516	-0.849344	0.476311	17.967	-0.575846	0.56922	0.927681	-5.75975
4-Allylphenol sulfate	-0.446554	-0.96804	0.0749326	13.3072	-1.75235	0.0904212	0.57709	-4.52104
Dihydrocaffeic acid 3-sulfate	-0.179192	-1.13674	0.778352	15.6044	-0.382958	0.70458	0.983257	-5.84787
Homovanillic acid sulfate	-0.253153	-0.88127	0.374963	17.6589	-0.824771	0.416322	0.885638	-5.59524
2-methoxyacetaminophen sulfate	-0.178443	-0.409798	0.0529109	18.4285	-1.57839	0.125466	0.663251	-4.77322
O-Phosphoethanolamine	0.209272	0.0210382	0.397505	12.0364	2.27512	0.0305753	0.57709	-3.6449
Allantoin	-0.126307	-0.547587	0.294972	10.3503	-0.613548	0.544359	0.927681	-5.73847
Glycerylphosphorylethanolamine	0.00619082	-0.230214	0.242596	14.6675	0.0535898	0.957634	0.997418	-5.91681
3-Dehydroquinate	-0.149796	-0.372221	0.072628	14.4224	-1.37819	0.178823	0.692071	-5.03609
2-Methoxyhydroquinone	-0.707825	-1.40986	-0.00579501	13.6938	-2.06329	0.0482593	0.57709	-4.01986
p-Hydroxyphenylacetic acid	-0.156706	-0.844992	0.53158	3.59842	-0.465916	0.644802	0.941949	-5.81424
4-Pyridoxic acid	0.018934	-0.269001	0.306869	9.24889	0.134567	0.893896	0.997164	-5.90948
pyroglutamylproline	0.0765045	-0.175285	0.328294	13.7772	0.621785	0.539004	0.927681	-5.73365
3'-Deoxythymidine	-0.205847	-0.468226	0.0565312	6.29745	-1.60549	0.119364	0.65013	-4.73534
4-Hydroxycyclohexylacetate	0.352778	-0.242892	0.948448	16.9613	1.21195	0.23544	0.746978	-5.23078
[3-(4-methoxyphenyl)propoxy]sulfonic acid	-0.0474341	-0.223941	0.129073	16.0897	-0.549945	0.586623	0.932282	-5.7736
Acetylcarnosine	-0.375591	-0.647768	-0.103414	12.8315	-2.82393	0.00854549	0.479402	-2.56777
Phenylgalactoside	-0.343423	-1.01514	0.328299	20.6791	-1.04624	0.304207	0.808816	-5.40244
C16 Sphingosine-1-phosphate	0.114251	-0.183095	0.411597	16.9422	0.786301	0.438152	0.886664	-5.62433
MG(0:0/14:1(9Z)/0:0)	0.0432324	-0.34304	0.429505	14.9283	0.229037	0.820469	0.997164	-5.89299
Sphingosine 1-phosphate	0.124456	-0.157281	0.406192	13.4893	0.903986	0.373548	0.857641	-5.5312
Sphinganine 1-phosphate	-0.0524018	-0.384371	0.279568	16.0376	-0.323026	0.749023	0.992073	-5.86812
Dihydroisomorphine-6-glucuronide	-0.350264	-1.22669	0.526158	12.6889	-0.817849	0.4202	0.885638	-5.60057
23S,25,26-Trihydroxyvitamin D3	-0.0927532	-0.418012	0.232505	14.207	-0.583567	0.564082	0.927681	-5.7555
Methyl-erythritol-4-phosphate	-0.0232511	-0.114724	0.0682223	23.0239	-0.520161	0.606951	0.935696	-5.78876
Deoxyinosine	-0.159213	-1.16547	0.847041	4.11494	-0.323788	0.748453	0.992073	-5.86788
7,8-Dihydropteroic acid	-0.16699	-0.417949	0.083969	11.1069	-1.36169	0.183918	0.692071	-5.05639
1a-1-hydroxy-2,4(18),11(13)-eudesmatrien-12-Oate	-0.130731	-0.627336	0.365873	7.01882	-0.538715	0.594249	0.933819	-5.77941
Dihydrouracil	0.0760789	-0.056952	0.20911	15.0019	1.17031	0.251527	0.752934	-5.27606
Xanthine	-0.379163	-0.697811	-0.0605148	12.8017	-2.43503	0.0213631	0.57709	-3.34572
Uric acid	-0.338984	-0.502671	-0.175298	21.4622	-4.23796	0.000213448	0.0576743	0.650574
9-Methyluric acid	-0.128902	-0.86024	0.602435	8.86667	-0.360689	0.72098	0.985637	-5.85579
Orotic acid	0.120711	-0.276493	0.517916	12.6739	0.621906	0.538926	0.927681	-5.73357
Theophylline	0.448705	-0.759721	1.65713	13.4793	0.759856	0.453554	0.899095	-5.64356
Deoxyuridine	0.0830671	-0.305105	0.471239	10.9073	0.43792	0.664731	0.957972	-5.82632
17beta-Estradiol 3-sulfate	0.113237	-0.144394	0.370869	13.8214	0.899457	0.375914	0.857641	-5.53501
DHEAS	-0.334828	-0.716694	0.0470372	21.9629	-1.79433	0.0833304	0.57709	-4.45705
16alpha-Hydroxy DHEA 3-sulfate	-0.521759	-0.967916	-0.0756027	13.8587	-2.39317	0.0234913	0.57709	-3.4253
Unknown sulfated steroids	0.178227	-0.0570203	0.413474	11.8762	1.55038	0.132037	0.663251	-4.81179
Pregnanolone sulfate	-0.314828	-0.643482	0.013825	15.4414	-1.96032	0.0597576	0.57709	-4.19264
Stanolone glucuronate	-0.376486	-0.779045	0.0260719	12.411	-1.91386	0.0656849	0.57709	-4.26842
Androsterone glucuronide	-0.425723	-0.924462	0.0730155	11.6894	-1.74681	0.0913951	0.57709	-4.52941
Etiocholanolone glucuronide	-0.237016	-0.751994	0.277961	16.6975	-0.941847	0.354153	0.854516	-5.49864
Fusicoccin H	-0.0186001	-1.01586	0.978663	15.7513	-0.0381678	0.969819	0.997418	-5.91749
TA-ga	-0.308957	-0.892771	0.274857	10.1219	-1.08296	0.287863	0.78015	-5.36638
Cortolone-3-glucuronide	-0.341341	-0.714741	0.0320582	17.601	-1.87071	0.0716424	0.57709	-4.3376
Pregnanediol 3-O-glucuronide	-0.322585	-0.808665	0.163494	10.2581	-1.35809	0.185046	0.692071	-5.0608
PT-3g	-0.168148	-0.569013	0.232717	12.7621	-0.858389	0.397809	0.87518	-5.56874
Chenodeoxycholic acid 3-glucuronide	0.157493	-0.345889	0.660874	10.3846	0.640255	0.5271	0.927681	-5.7226
Deoxycholic acid 3-glucuronide	-0.929953	-2.31037	0.450463	15.2912	-1.37861	0.178695	0.692071	-5.03557
Glycochenodeoxycholate 3-glucuronide	0.11571	-0.555078	0.786497	16.1254	0.353	0.726675	0.985637	-5.85842
Isomer of glycochenodeoxycholic acid 3-glucuronide	-0.517332	-1.30033	0.265661	5.72447	-1.35208	0.186938	0.692859	-5.06812
4-hydroxycoumarin	-0.186878	-1.28047	0.906717	5.68002	-0.349698	0.729126	0.985637	-5.85953
Daidzein	-0.0147663	-1.87837	1.84884	10.4858	-0.0162146	0.987176	0.997418	-5.91806
Genistein	0.345302	-1.59003	2.28064	5.55801	0.365119	0.717707	0.985637	-5.85425
Naringenin	0.432303	-0.989714	1.85432	10.4834	0.62212	0.538788	0.927681	-5.73345
Epigallocatechin	-0.0407146	-0.584335	0.502906	10.9885	-0.153265	0.879264	0.997164	-5.9069
Formononetin	0.187945	-0.0200204	0.395911	14.0195	1.8494	0.074752	0.57709	-4.37131
Isovitexin	-0.13416	-1.67061	1.40229	10.4705	-0.178688	0.859442	0.997164	-5.90284
Genistin	-0.660692	-2.60239	1.28101	6.90531	-0.696318	0.491846	0.921285	-5.68717
Astragalin	0.16919	-1.96448	2.30286	9.57803	0.162269	0.872234	0.997164	-5.90553
L-Acetylcarnitine	-0.233018	-0.500299	0.0342624	20.5938	-1.78407	0.0850175	0.57709	-4.47279
Propionylcarnitine	-0.0252152	-0.423664	0.373234	17.6796	-0.129503	0.897866	0.997164	-5.91013
Butyrylcarnitine	-0.274824	-0.658533	0.108884	13.9614	-1.4657	0.153631	0.675365	-4.9249
Isobutyrylcarnitine	-0.0711778	-0.626482	0.484127	18.1372	-0.262303	0.794966	0.997164	-5.88515
(R)-3-hydroxybutyrylcarnitine	-0.314271	-0.692901	0.0643596	8.29362	-1.69855	0.10025	0.607695	-4.6013
Tiglylcarnitine	-0.244224	-0.62731	0.138861	10.3176	-1.30462	0.202415	0.706541	-5.12497
Isovalerylcarnitine	-0.200587	-0.455851	0.0546779	11.3335	-1.60806	0.118799	0.65013	-4.73172
Valerylcarnitine	-0.00512142	-0.551777	0.541535	11.6369	-0.019172	0.984837	0.997418	-5.91801
3-Hydroxyisovalerylcarnitine	-0.182082	-0.543833	0.17967	12.9835	-1.03002	0.311626	0.812953	-5.418
3-Methylglutarylcarnitine	-0.103432	-0.595529	0.388665	4.98886	-0.430125	0.670326	0.957972	-5.82955
Hexanoylcarnitine	-0.717347	-1.16929	-0.2654	13.864	-3.24813	0.00296304	0.332453	-1.65279
2-Octenoylcarnitine	-0.273531	-0.769295	0.222232	15.548	-1.12908	0.26824	0.765819	-5.31949
isomer of 2-Octenoylcarnitine	-0.118619	-0.582336	0.345099	10.6854	-0.523467	0.604679	0.935696	-5.78712
L-Octanoylcarnitine	-0.847638	-1.47122	-0.224055	15.3868	-2.78168	0.00946618	0.482775	-2.6554
3-hydroxyoctanoyl carnitine	-1.38395	-2.05435	-0.713545	13.6453	-4.22449	0.000221438	0.0576743	0.61829
isomer of 3-hydroxyoctanoyl carnitine	-1.18796	-1.7805	-0.595422	9.31452	-4.10275	0.000308419	0.0576743	0.327271
Decatrienoylcarnitine	-1.78213	-4.30979	0.745522	12.989	-1.44282	0.159926	0.67636	-4.95453
Isomer of Decatrienoylcarnitine	-2.73891	-5.3474	-0.130423	8.19063	-2.14872	0.0402527	0.57709	-3.87172
2-trans,4-cis-Decadienoylcarnitine	-2.46302	-4.92801	0.00196448	14.0302	-2.04477	0.050171	0.57709	-4.05141
9-Decenoylcarnitine	-0.777171	-1.37707	-0.177271	13.1247	-2.65111	0.0129335	0.547667	-2.92164
cis-4-Decenoylcarnitine	-0.671949	-1.12869	-0.215208	17.121	-3.01063	0.00539792	0.378529	-2.1725
O-decanoyl-L-carnitine	-0.869641	-1.49489	-0.244389	13.9196	-2.84626	0.00809343	0.479402	-2.52115
3-hydroxydecanoyl carnitine	-1.06174	-1.69972	-0.423757	7.61296	-3.40565	0.00197405	0.276861	-1.29913
4,8 Dimethylnonanoyl carnitine	-0.824533	-1.3639	-0.285162	12.3221	-3.12832	0.00401805	0.375688	-1.91714
Dodecanoylcarnitine	-0.70048	-1.29772	-0.103243	9.60436	-2.40016	0.0231231	0.57709	-3.41208
3-hydroxydodecanoyl carnitine	-2.57391	-4.96694	-0.180872	13.3685	-2.20107	0.035953	0.57709	-3.77885
3, 5-Tetradecadiencarnitine	-0.732636	-1.3608	-0.104473	17.063	-2.38675	0.0238343	0.57709	-3.43743
cis-5-Tetradecenoylcarnitine	-0.744713	-1.36637	-0.123058	12.1274	-2.45149	0.0205761	0.57709	-3.31419
Tetradecanoylcarnitine	-0.30084	-0.749115	0.147435	10.6834	-1.37335	0.180307	0.692071	-5.04207
9-Hexadecenoylcarnitine	-0.419989	-0.985977	0.145998	18.4165	-1.51853	0.139851	0.670568	-4.85496
L-Palmitoylcarnitine	-0.255388	-0.634867	0.124091	17.4029	-1.37722	0.179121	0.692071	-5.03729
Gamma-linolenyl carnitine	-0.417321	-0.893563	0.0589206	12.2419	-1.79322	0.0835116	0.57709	-4.45876
Linoelaidyl carnitine	-0.188838	-0.587042	0.209366	18.0443	-0.970451	0.339951	0.851396	-5.47322
Oleoylcarnitine	-0.244341	-0.67586	0.187179	19.9824	-1.15874	0.256139	0.752934	-5.28839
Stearoylcarnitine	-0.395144	-0.713882	-0.0764059	14.605	-2.53695	0.0169006	0.57709	-3.14839
Arachidonoylcarnitine	-0.257843	-0.771656	0.25597	14.9591	-1.02693	0.313054	0.812953	-5.42094
Pantothenic acid	0.0466771	-0.179845	0.273199	10.3858	0.421681	0.676408	0.960671	-5.83298
Barucainide	-0.345107	-0.800315	0.110102	14.5671	-1.55143	0.131785	0.663251	-4.81035
C17 Sphingosine	0.390077	-0.0237862	0.803939	18.6728	1.92879	0.0637275	0.57709	-4.24423
Sphingosine	-0.209724	-0.566099	0.14665	16.7389	-1.20429	0.238341	0.746978	-5.23922
Urea	0.0496305	-0.133607	0.232868	24.6492	0.554274	0.583696	0.931712	-5.77133
Glycine	0.048562	-0.142819	0.239943	15.5551	0.519265	0.607568	0.935696	-5.7892
L-Alanine	0.183814	-0.394491	0.762119	17.0238	0.650446	0.520591	0.927681	-5.71638
L-Serine	0.113964	-0.049076	0.277004	7.90856	1.43042	0.163423	0.679114	-4.97043
Creatinine	-0.0969522	-0.24869	0.0547854	19.3597	-1.30754	0.201435	0.706541	-5.12152
Hsl	0.0229127	-0.12271	0.168535	19.1666	0.321987	0.749802	0.992073	-5.86844
gamma-Aminobutyric acid	-0.108102	-0.316475	0.100271	11.2781	-1.06165	0.297269	0.797933	-5.38744
S-Methyl-L-cysteinesulfoxide	0.128249	-0.0082563	0.264753	12.2827	1.92263	0.0645293	0.57709	-4.25423
4-Guanidinobutanoic acid	0.253913	-0.304455	0.812282	13.3568	0.930583	0.359852	0.855411	-5.50846
Betaine	0.137267	-0.118963	0.393497	20.9052	1.09629	0.282088	0.771958	-5.35301
L-Valine	0.0319705	-0.134163	0.198104	24.0032	0.393806	0.696643	0.978133	-5.84384
L-Methionine	0.0621053	-0.111197	0.235407	18.9596	0.733358	0.469305	0.901864	-5.66219
Methionine sulfoxide	-0.0315815	-0.429565	0.366402	18.1349	-0.16239	0.87214	0.997164	-5.90551
Methionine sulfone	-0.449511	-0.860528	-0.0384951	7.90665	-2.23806	0.0331685	0.57709	-3.71231
Pyroglutamine	-0.136062	-0.603372	0.331247	17.4133	-0.595832	0.55597	0.927681	-5.74863
L-Proline	0.00196757	-0.303918	0.307853	23.5029	0.0131632	0.989589	0.997418	-5.9181
L-Glutamic acid	0.0396435	-0.0877645	0.167051	19.7571	0.636745	0.529351	0.927681	-5.72473
3-Pyrrolidineacetic acid	0.180884	-0.153074	0.514842	12.3164	1.1084	0.276914	0.765819	-5.34073
trans-S-(1-Propenyl)-L-cysteine	-0.910738	-4.75867	2.9372	10.5504	-0.484347	0.631825	0.941949	-5.80589
L-Cystine	0.0622962	-0.289189	0.413782	14.6903	0.362697	0.719496	0.985637	-5.8551
L-Isoleucine	-0.0232925	-0.192156	0.145571	22.7247	-0.282274	0.779765	0.997164	-5.87994
L-Leucine	0.00213746	-0.130316	0.134591	22.595	0.0330237	0.973885	0.997418	-5.91766
L-Arginine	-0.0730976	-0.242415	0.0962195	21.1885	-0.883471	0.384342	0.857641	-5.54832
L-Histidine	0.234874	-0.25444	0.724189	17.795	0.982287	0.334189	0.848326	-5.46249
1-Methylhistidine	-0.102522	-0.456294	0.251249	11.2126	-0.593042	0.55781	0.927681	-5.7502
Proline betaine	-0.119828	-0.642873	0.403216	17.0402	-0.468826	0.642745	0.941949	-5.81295
Isovalerylglycine	-0.268364	-1.17692	0.640195	13.3537	-0.604452	0.550305	0.927681	-5.74372
Valylglycine	1.02592	-2.17928	4.23113	6.30515	0.655012	0.51769	0.927681	-5.71356
N2-Acetylornithine	0.209433	-0.377077	0.795943	17.488	0.730735	0.470881	0.901864	-5.664
Valylalanine	-1.85165	-8.70463	5.00132	9.61129	-0.552931	0.584603	0.931712	-5.77203
Methacholine	-0.0550881	-0.484805	0.374629	10.2871	-0.262341	0.794938	0.997164	-5.88514
Propionylcholine	-0.0017094	-0.349013	0.345595	13.478	-0.0100722	0.992034	0.997418	-5.91814
Asymmetric dimethylarginine	0.0497679	-0.16245	0.261985	18.1542	0.479908	0.63494	0.941949	-5.80793
L-Tyrosine	-0.00702429	-0.154931	0.140882	21.5554	-0.0971864	0.923256	0.997164	-5.91365
Aspartyl-Glutamate	0.136021	-0.0288283	0.30087	13.7359	1.68853	0.102177	0.607695	-4.61602
Valylasparagine	0.327227	-2.58058	3.23503	6.73043	0.230289	0.819505	0.997164	-5.89271
Leucylalanine	-0.502965	-5.77367	4.76774	7.35561	-0.195281	0.846553	0.997164	-5.89987
Valylthreonine	-0.121952	-0.393404	0.149501	13.769	-0.919357	0.365592	0.857641	-5.51813
N6,N6,N6-Trimethyl-L-lysine	0.43954	0.0241407	0.85494	16.4623	2.16532	0.0388416	0.57709	-3.84243
L-a-Amino-1H-pyrrole-1-hexanoate	-0.190732	-0.634124	0.252659	14.444	-0.880292	0.386032	0.857641	-5.55094
Fasoracetam	-0.0270019	-0.264418	0.210415	9.22343	-0.232742	0.817618	0.997164	-5.89217
7-(1-Imidazolyl)heptanoate	0.0883725	-0.102788	0.279533	14.6934	0.946042	0.352046	0.854516	-5.49496
2-Isopropyl-3,5-dimethoxy-6-methylpyrazine	0.00329923	-0.287548	0.294147	10.8916	0.0232134	0.981641	0.997418	-5.91793
Prolylhydroxyproline	-0.167856	-0.622883	0.287171	20.0847	-0.754901	0.456475	0.901699	-5.64709
N-gamma-Glutamylglutamine	0.160759	-0.264419	0.585937	9.65283	0.773741	0.445428	0.88927	-5.63354
L-Tryptophan	0.043658	-0.0936775	0.180993	22.3113	0.650536	0.520534	0.927681	-5.71632
Leucylproline	-0.0065955	-0.282562	0.269371	10.3316	-0.0489083	0.961332	0.997418	-5.91704
gamma-Glutamylisoleucine	-0.12291	-0.333999	0.0881787	9.94549	-1.19155	0.243224	0.752934	-5.25315
N-Methyl-1H-indole-3-propanamide	-0.0499028	-0.361813	0.262007	24.3507	-0.327406	0.745743	0.992073	-5.86675
5-Methoxytryptophan	-0.307369	-0.745081	0.130343	11.5023	-1.43702	0.161555	0.67636	-4.96199
Leucylleucine	-1.37928	-3.20148	0.442923	8.33618	-1.54898	0.132374	0.663251	-4.8137
Lenticin	-0.139323	-1.01011	0.73146	17.7853	-0.327419	0.745734	0.992073	-5.86675
Tyrosylhydroxyproline	-0.0390345	-0.587483	0.509414	13.8256	-0.145647	0.885221	0.997164	-5.90799
Glutamylphenylalanine	0.00859234	-0.228591	0.245776	11.7928	0.0741339	0.94142	0.997418	-5.91554
Succinyl-leucyl-agmatine	0.0870201	-0.13066	0.3047	16.6157	0.818071	0.420075	0.885638	-5.6004
gamma-Glutamyltryptophan	-0.164744	-0.390356	0.0608675	8.68398	-1.4943	0.14604	0.675365	-4.88729
Tyrosyl-Phenylalanine	-0.412851	-1.35135	0.52565	19.8415	-0.90022	0.375515	0.857641	-5.53437
Phenylalanyltyrosine	-0.402059	-1.35609	0.551975	18.871	-0.862415	0.395627	0.873807	-5.5655
Tryptophyl-Phenylalanine	-0.0567911	-0.954048	0.840466	8.24697	-0.129525	0.897848	0.997164	-5.91012
Tryptophyl-Tryptophan	-0.0649855	-0.546112	0.416141	14.6937	-0.276406	0.784222	0.997164	-5.88151
Isomer of Tryptophyl-Tryptophan	-0.0825909	-0.583544	0.418362	11.0207	-0.337385	0.738289	0.992073	-5.86358
Arg Trp Cys His	0.00235067	-0.472009	0.476711	11.5685	0.0101409	0.991979	0.997418	-5.91814
Didesipramine	0.145828	-0.448899	0.740556	18.6117	0.50178	0.61966	0.941949	-5.7977
Phenacemide	-0.0559479	-0.255518	0.143622	20.9849	-0.573692	0.570657	0.927681	-5.76092
Ethyl Phenylglyoxylate	-4.15848	-9.20955	0.892594	11.319	-1.68477	0.102907	0.607695	-4.62153
4-Ethoxy-3-anisaldehyde	-0.616674	-1.24922	0.0158694	14.0707	-1.99506	0.0556351	0.57709	-4.13507
4-(3-Methyl-5-oxo-4,5-dihydro-1H-pyrazol-1-yl)benzoic acid	-0.00648777	-0.355925	0.34295	12.4349	-0.0379941	0.969956	0.997418	-5.91749
3-Amino-9-ethylcarbazole	0.0892156	-0.386461	0.564892	21.4781	0.383813	0.703953	0.983257	-5.84756
Dillapiol	-0.596292	-1.29479	0.102204	15.0357	-1.74697	0.0913662	0.57709	-4.52916
3-Pyridylacetic acid	0.129832	-0.208981	0.468644	16.8126	0.784172	0.439381	0.886664	-5.6259
1-(2-Benzoylphenyl)-1,3-dimethylurea	0.0459715	-0.333551	0.425494	17.8647	0.24788	0.805997	0.997164	-5.88868
3'-carboxy-alpha-chromanol	0.164782	-0.339348	0.668912	14.2006	0.668894	0.508923	0.927681	-5.70486
Coclaurine	0.0319006	-6.4909	6.5547	3.06505	0.0100082	0.992084	0.997418	-5.91814
Erysodine	0.363097	-0.838302	1.5645	10.8356	0.61848	0.54115	0.927681	-5.73559
Piperine	0.351046	-0.849457	1.55155	10.8434	0.5984	0.554279	0.927681	-5.74718
7-Hoca	-0.130117	-0.550687	0.290452	12.4232	-0.633123	0.531679	0.927681	-5.7269
Glycerol	0.0978033	-0.407744	0.603351	16.7586	0.395896	0.695117	0.978133	-5.84305
D-1-Deoxy-erythro-hexo-2,3-diulose	-0.139794	-0.285564	0.00597569	15.0491	-1.96251	0.0594897	0.57709	-4.18902
Glucose/Mannose/Galactose	0.000819436	-0.138011	0.13965	17.3374	0.0120787	0.990447	0.997418	-5.91812
2-Deoxygalactopyranose	0.060661	-0.322448	0.44377	15.1092	0.324024	0.748276	0.992073	-5.86781
Kynurenic acid	-0.246165	-0.493304	0.00097304	14.433	-2.03834	0.0508496	0.57709	-4.06231
Reduced nicotinamide riboside	-0.185678	-0.367497	-0.00385819	9.64467	-2.08982	0.0456333	0.57709	-3.97431
Phlorin	-0.0337943	-0.195153	0.127564	7.75838	-0.428589	0.67143	0.957972	-5.83018
Lactose	0.0234601	-0.15503	0.20195	7.71892	0.268972	0.789881	0.997164	-5.88345
(E)-Casimiroedine	0.225695	-0.491815	0.943205	13.066	0.643701	0.524894	0.927681	-5.72051
Netilmicin	-0.00662055	-0.176383	0.163142	16.0865	-0.0798074	0.936946	0.997418	-5.91512
1-(2-Pyridinylmethyl)-3-piperidinecarboxylic acid	0.135593	-0.245651	0.516837	19.6606	0.727822	0.472635	0.901864	-5.666
2-hydroxy-3-[4-hydroxy-3-(3-methylbut-2-en-1-yl)phenyl]propanoic acid	0.00255337	-0.293274	0.298381	14.6843	0.0176631	0.98603	0.997418	-5.91804
Helinorbisabone	0.138422	-0.156606	0.43345	17.8194	0.960136	0.345028	0.85269	-5.48247
g-Butyrobetaine	-0.10229	-0.47503	0.27045	13.0953	-0.561589	0.578767	0.927681	-5.76745
Acetylcholine	-0.328701	-0.660819	0.00341603	16.2875	-2.02535	0.0522464	0.57709	-4.08427
17-Hydroxylinolenic acid	-0.0871661	-0.452928	0.278596	16.5934	-0.487684	0.629488	0.941949	-5.80435
10-Oxo-11-octadecen-13-olide	0.747914	-4.24025	5.73608	15.0153	0.306832	0.761192	0.993938	-5.873
Oleamide	-0.0220125	-0.276874	0.232849	7.24874	-0.176748	0.860951	0.997164	-5.90318
Perlolyrine	-0.130392	-0.429944	0.16916	12.2828	-0.890774	0.380477	0.857641	-5.54227
Indole-3-methanamine	-0.221603	-0.597891	0.154684	15.927	-1.20517	0.238009	0.746978	-5.23826
Indole-3-acetamide	-0.126728	-0.481459	0.228002	16.1544	-0.731082	0.470672	0.901864	-5.66376
Serotonin	-0.184651	-0.49136	0.122058	15.0672	-1.23201	0.227969	0.741398	-5.20846
Indole-3-methyl acetate	1.43769	-2.2694	5.14477	12.387	0.793638	0.433936	0.885638	-5.61889
Mukonidine	-0.605492	-1.52399	0.313007	19.7044	-1.34903	0.187905	0.692859	-5.07183
Glycerophosphocholine	0.0103934	-0.19814	0.218926	18.9324	0.101993	0.919473	0.997164	-5.91319
sn2 LysoPC(14:0)	-0.0813028	-0.535896	0.373291	12.0399	-0.365993	0.717062	0.985637	-5.85395
sn1 LysoPC(14:0)	-0.0727468	-0.561791	0.416297	19.5589	-0.304408	0.763019	0.993938	-5.87371
sn1 LysoPC(15:0)	-0.183475	-0.550737	0.183787	19.0257	-1.02233	0.315188	0.812953	-5.4253
sn2 LysoPC(16:1)	-0.0188683	-0.403985	0.366248	17.437	-0.100261	0.920836	0.997164	-5.91335
sn1 LysoPC(16:1)	-0.111851	-0.604102	0.3804	21.1409	-0.464991	0.645456	0.941949	-5.81465
sn2 LysoPC(16:0)	-0.165899	-0.418179	0.0863818	19.111	-1.3457	0.188961	0.692859	-5.07586
LysoPC(17:1)	-0.234534	-0.500399	0.0313315	15.8267	-1.80524	0.0815675	0.57709	-4.44023
sn2 LysoPC(17:0)	-0.314157	-0.624007	-0.00430705	14.3891	-2.07484	0.0470998	0.57709	-4.00008
sn2 LysoPC(18:3)	0.0771123	-0.203069	0.357293	11.4588	0.563216	0.577673	0.927681	-5.76658
sn1 LysoPC(18:3)	0.0966409	-0.357409	0.550691	11.6691	0.435559	0.666423	0.957972	-5.8273
sn2 LysoPC(18:2)	0.0290072	-0.23312	0.291135	23.0573	0.226456	0.822456	0.997164	-5.89355
sn1 LysoPC(18:2)	0.0796465	-0.154873	0.314166	20.5968	0.69499	0.492666	0.921285	-5.68805
sn1 LysoPC(18:1)	-0.130183	-0.361047	0.100682	22.3403	-1.15395	0.258065	0.752934	-5.29346
sn2 LysoPC(18:0)	-0.242212	-0.572098	0.0876733	23.8067	-1.50253	0.143914	0.675365	-4.87636
sn1 LysoPC(18:0)	-0.169311	-0.468334	0.129712	27.5923	-1.1587	0.256156	0.752934	-5.28844
sn2 LysoPC(20:5)	-0.344429	-0.82823	0.139372	16.0637	-1.45688	0.156034	0.675365	-4.93637
sn1 LysoPC(20:5)	-0.386491	-0.931884	0.158903	17.1186	-1.45017	0.157881	0.676116	-4.94505
sn2 LysoPC(20:4)	-0.0814347	-0.343805	0.180936	23.3048	-0.635162	0.530368	0.927681	-5.72568
sn1 LysoPC(20:4)	-0.250857	-0.532189	0.0304749	18.0063	-1.82473	0.0784968	0.57709	-4.40997
sn1 LysoPC(20:3)	-0.205572	-0.611935	0.200791	23.4409	-1.03524	0.309225	0.812953	-5.41302
sn1 LysoPC(22:6)	-0.412293	-0.828601	0.00401491	15.7891	-2.02666	0.0521037	0.57709	-4.08206
sn2 LysoPC(22:5)	-0.320273	-0.691347	0.0508008	13.7879	-1.76624	0.0880201	0.57709	-4.5
sn1 LysoPC(22:5)	-0.278599	-0.642955	0.0857561	13.5825	-1.56475	0.128631	0.663251	-4.79207
sn2 LysoPE(16:0)	-0.145779	-0.520587	0.229029	11.6407	-0.795934	0.432622	0.885638	-5.61717
sn1 LysoPE(16:0)	-0.108221	-0.48932	0.272877	14.9474	-0.581119	0.565708	0.927681	-5.75685
sn2 LysoPE(18:2)	0.0283809	-0.239948	0.29671	16.9153	0.216446	0.830176	0.997164	-5.89568
sn1 LysoPE(18:2)	0.0485706	-0.332354	0.429495	15.452	0.260931	0.796014	0.997164	-5.88549
sn1 LysoPE(20:4)	-0.26896	-0.564051	0.026132	14.6014	-1.86518	0.072438	0.57709	-4.34637
LysoPE(20:1)	-0.133738	-0.51456	0.247083	11.0851	-0.718661	0.478176	0.904013	-5.67225
sn1 LysoPE(22:6)	-0.373153	-0.803793	0.0574875	13.7633	-1.77322	0.0868347	0.57709	-4.48938
4-Amino-1-naphthol	-0.262027	-0.591627	0.0675742	8.69303	-1.62685	0.114729	0.65013	-4.70512
Asperxanthone	-0.122891	-0.569868	0.324086	15.2035	-0.562633	0.578066	0.927681	-5.76689
1-Methylinosine	-0.120934	-0.36312	0.121253	12.5448	-1.02185	0.31541	0.812953	-5.42575
1-Methyladenosine	-0.0624909	-0.222472	0.0974906	15.9514	-0.79935	0.430671	0.885638	-5.61461
2-Methylguanosine	-0.188827	-0.410153	0.0324987	11.6926	-1.74591	0.0915527	0.57709	-4.53075
N2,N2-Dimethylguanosine	-0.118035	-0.326296	0.0902261	14.8104	-1.15983	0.255703	0.752934	-5.28724
Succinyladenosine	-0.225243	-0.464846	0.0143593	12.8916	-1.92376	0.0643811	0.57709	-4.25239
Acisoga	-0.240286	-0.642321	0.161749	15.7316	-1.22308	0.231274	0.741398	-5.21844
Niacinamide	0.0109989	-0.35662	0.378618	10.8108	0.061227	0.951604	0.997418	-5.91638
Trimethylamine N-oxide	0.224429	-0.377014	0.825873	10.5105	0.763616	0.451345	0.897888	-5.64086
1-Pyrroline	-0.0416871	-0.350029	0.266655	14.6882	-0.276668	0.784023	0.997164	-5.88144
Pyrrolidine	0.0106444	-0.149455	0.170744	20.5446	0.136057	0.892729	0.997164	-5.90929
2-Methylthiazolidine	0.0314741	-0.142919	0.205867	15.7535	0.369331	0.7146	0.985637	-5.85277
Choline	-0.0167921	-0.283008	0.249424	19.467	-0.129081	0.898197	0.997164	-5.91018
2-Piperidinone	0.688282	-0.327183	1.70375	11.9246	1.38705	0.176134	0.692071	-5.0251
MDMH	-0.0531636	-0.246621	0.140294	18.679	-0.562367	0.578244	0.927681	-5.76703
L-Carnitine	-0.0726038	-0.309384	0.164176	22.5304	-0.627487	0.535314	0.927681	-5.73027
1,2-Diacylglycerol-LD-PI-pool	-0.081582	-0.213516	0.0503516	15.8299	-1.2654	0.215931	0.718453	-5.17059
2-Methylnicotinamide	-0.153982	-0.323679	0.0157139	13.5254	-1.8569	0.0736438	0.57709	-4.35947
N-Methyl-2-pyridone-5-carboxamide	0.0350959	-0.532288	0.602479	15.2824	0.126581	0.900157	0.997164	-5.91049
2,4,6-THA	-0.522444	-1.36429	0.319402	19.9872	-1.26998	0.214319	0.718453	-5.16533
Nornicotine	0.0215919	-0.371499	0.414682	11.1524	0.112406	0.911286	0.997164	-5.91211
3-methyl-2-Quinoxalinone	-0.0176635	-0.212959	0.177632	21.7333	-0.185087	0.854466	0.997164	-5.90173
L-Kynurenine	-0.149379	-0.348003	0.0492447	17.0358	-1.53904	0.134778	0.663251	-4.82725
Antipyrine	0.0706873	-0.492481	0.633856	12.0165	0.256858	0.799126	0.997164	-5.88651
L-Formylkynurenine	0.00260795	-0.350236	0.355452	14.6725	0.0151254	0.988037	0.997418	-5.91808
gamma-CEHC	0.196	-0.247244	0.639243	10.282	0.904905	0.37307	0.857641	-5.53043
Sphinganine	-0.267839	-0.679848	0.144171	8.84318	-1.33032	0.193915	0.697349	-5.0944
Cortisol	-0.0842528	-0.361061	0.192556	12.9961	-0.622867	0.538303	0.927681	-5.73301
LysoPS(18:1)	-0.0898362	-0.24512	0.0654475	15.7448	-1.1839	0.246191	0.752934	-5.26144
11-[(2R,3S)-3--3,7-dihydroxy-4,4,6,8-tetramethyl-5-oxoundecanoic acid	0.0219147	-0.126942	0.170771	16.4066	0.301271	0.765386	0.993938	-5.87462
Biliverdin	-0.185061	-0.60795	0.237827	11.5243	-0.89553	0.377973	0.857641	-5.5383
Isoelemicin	-0.0197563	-0.315304	0.275791	12.9607	-0.136794	0.892151	0.997164	-5.90919
10-Dehydrogingerdione	-0.24428	-0.733996	0.245436	15.043	-1.02079	0.315907	0.812953	-5.42676
Tricyclodehydroisohumulone	0.190982	-0.127995	0.509959	6.48976	1.22525	0.230469	0.741398	-5.21603
Cortisone	0.190982	-0.127995	0.509959	6.48976	1.22525	0.230469	0.741398	-5.21603
Isopetasoside	-1.84744	-8.1661	4.47121	1.5314	-0.598325	0.554329	0.927681	-5.74722
Riboflavin	0.0381894	-0.455532	0.531911	7.24865	0.158289	0.87534	0.997164	-5.90615
2-Hydroxyadenine	0.0354689	-0.14324	0.214178	15.5479	0.406155	0.687649	0.97417	-5.83912
Uracil	-0.213171	-0.455973	0.0296307	15.7476	-1.79666	0.0829503	0.57709	-4.45346
Allopurinol	-0.0460072	-0.661429	0.569415	12.9211	-0.152983	0.879485	0.997164	-5.90694
Hypoxanthine	-0.0704648	-0.306764	0.165834	20.3436	-0.610241	0.546517	0.927681	-5.74039
1-Methylguanine	-0.0159547	-0.242491	0.210581	12.6763	-0.144126	0.886411	0.997164	-5.9082
Paraxanthine	0.960016	-1.91898	3.83901	16.5181	0.682383	0.500482	0.925525	-5.69625
Caffeine	2.07064	-1.26143	5.40271	14.24	1.27169	0.21372	0.718453	-5.16336
2-Acetyl-D1-piperideine	-0.28276	-0.636698	0.0711791	10.1056	-1.63486	0.113031	0.65013	-4.69371
5'-Hydroxycotinine	-0.41037	-0.896376	0.0756349	9.54564	-1.72793	0.0947775	0.59078	-4.55772
Cytosine	0.121932	-0.0108177	0.254681	10.5566	1.87964	0.0703724	0.57709	-4.32338
n-alkylpyrrolidines	-3.83506	-9.22276	1.55264	0.0334723	-1.45666	0.156093	0.675365	-4.93665
Phosphorylcholine	0.203521	-0.0191455	0.426188	5.64014	1.87044	0.0716799	0.57709	-4.33802
O-Methylcorypalline	-5.32494	-13.5687	2.91881	8.23402	-1.32184	0.196688	0.698365	-5.10454
Epicatechin	-0.180401	-0.451501	0.0906984	17.7042	-1.36176	0.183896	0.692071	-5.0563
Spermidine	0.0334358	-0.649768	0.71664	5.50838	0.10015	0.920923	0.997164	-5.91336
Spermine	0.334077	-0.284749	0.952903	3.44707	1.10476	0.278463	0.765819	-5.34444
Gluconate 6-phosphate	-0.131751	-0.469094	0.205593	5.08747	-0.799228	0.430741	0.885638	-5.6147
Ribose	0.170758	-0.000102842	0.34162	12.1664	2.04517	0.0501291	0.57709	-4.05074
Testosterone	0.0463451	-0.190757	0.283447	9.29196	0.399998	0.692127	0.978044	-5.84149
C17 Sphingosine-1-phosphate	0.160948	-0.105869	0.427764	6.15874	1.23442	0.227087	0.741398	-5.20577
